# Supplementary material for: Physiological and Transcriptional Responses of Industrial Rapeseed (Brassica napus) Seedlings to Drought and Salinity Stress
Source: Int J Mol Sci. 2019 Nov 9;20(22):5604. doi: 10.3390/ijms20225604 (PMC6888191; doi:10.3390/ijms20225604)
Supplement: Supplementary file 1 [file ijms-20-05604-s001.zip]

Archive with 10 entries (9 files):
- Supplementary Materials/
- Supplementary Materials/Figure S1. Venn diagram of DEGs.doc
- Supplementary Materials/Figure S2. Hierarchical clustering analysis of DEGs in each group based on log2 fold chang.doc
- Supplementary Materials/Figure S3. Phylogenetic trees MYBs and AP2-ERBPs families based on based on full-length predicted protein sequences..doc
- Supplementary Materials/Figure S4. Analysis of putative cis-regulatory elements.doc
- Supplementary Materials/Table S1. Full lists of differential expressed genes.xls
- Supplementary Materials/Table S2. Summary of TF-coding genes.xls
- Supplementary Materials/Table S3. Analysis of DEGs in proline metabolism.xls
- Supplementary Materials/Table S4. Primers used for qRT-PCR analysis.xls
- Supplementary Materials/Table S5. DEGs shared in leaves or roots.xls
