# Supplementary material for: Physiological and Transcriptional Responses of Industrial Rapeseed (Brassica napus) Seedlings to Drought and Salinity Stress
Source: Int J Mol Sci. 2019 Nov 9;20(22):5604. doi: 10.3390/ijms20225604 (PMC6888191; doi:10.3390/ijms20225604)
Supplement: Supplementary file 1 [file ijms-20-05604-s001.zip › Supplementary Materials/Table S1. Full lists of differential expressed genes.xls]

## Sheet: CK-L vs. D-L(fold change >2）
GeneID	Length	CK-L-Expression	D-L-Expression	log2FoldChange(D-L/CK-L)	Pvalue	Padj	Up/Down-Regulation	Cellular Component	Molecular Function	Biological Process	Kegg Orthology	Nr Description
BnaA06g04140D	483	42.3976	182.128	2.1029	1.84059e-06	0.000749544	Up	GO:0030312//external encapsulating structure	GO:0052689//carboxylic ester hydrolase activity;GO:0004857//enzyme inhibitor activity	GO:0044092//negative regulation of molecular function	NA	gi|297852408|ref|XP_002894085.1|//hypothetical protein ARALYDRAFT_891603 [Arabidopsis lyrata subsp. lyrata]
BGI_novel_G002988	2961	187.61	740.587	1.98093	2.95287e-06	0.00106446	Up	NA	GO:0005488//binding	GO:0090304//nucleic acid metabolic process	K03006//DNA-directed RNA polymerase II subunit RPB1 [EC:2.7.7.6];K16570//gamma-tubulin complex component 3;K00558//DNA (cytosine-5)-methyltransferase 1 [EC:2.1.1.37];K03363//cell division cycle 20, cofactor of APC complex;K05658//ATP-binding cassette, subfamily B (MDR/TAP), member 1 [EC:3.6.3.44]	gi|133711804|gb|ABO36622.1|//copia LTR rider [Solanum lycopersicum]
BnaA08g10090D	1862	14.2207	71.2354	2.3246	0.000429222	0.0379271	Up	GO:0016020//membrane;GO:0016021//integral component of membrane;GO:0009536//plastid	GO:0015291//secondary active transmembrane transporter activity;GO:0015238//drug transmembrane transporter activity;GO:0015297//antiporter activity	GO:0044763//single-organism cellular process;GO:0032787//monocarboxylic acid metabolic process;GO:0015893//drug transport;GO:0010243//response to organonitrogen compound;GO:0006970//response to osmotic stress;GO:0009725//response to hormone;GO:0006812//cation transport;GO:0006855//drug transmembrane transport	K03327//multidrug resistance protein, MATE family	gi|567220166|ref|XP_006413712.1|//hypothetical protein EUTSA_v10024978mg [Eutrema salsugineum];gi|674957032|emb|CDX76391.1|//BnaA08g10090D [Brassica napus]
BnaC05g30670D	1494	41.3541	216.411	2.38767	1.56307e-05	0.00343053	Up	GO:0044424//intracellular part	GO:0035251//UDP-glucosyltransferase activity	GO:0009813//flavonoid biosynthetic process;GO:0009416//response to light stimulus	K13068//sinapate 1-glucosyltransferase [EC:2.4.1.120]	gi|9794913|gb|AAF98390.1|AF287143_1//UDP-glucose:sinapate glucosyltransferase [Brassica napus]
BnaC04g45500D	348	5.15726	31.3273	2.60274	0.000107935	0.0145394	Up	GO:0005911//cell-cell junction	GO:0016787//hydrolase activity;GO:0005488//binding	GO:0010876//lipid localization;GO:0019538//protein metabolic process	NA	gi|567213858|ref|XP_006410985.1|//hypothetical protein EUTSA_v10017444mg [Eutrema salsugineum]
BGI_novel_G003582	1336	15.5067	69.6728	2.1677	4.86981e-05	0.00796483	Up	NA	NA	NA	K14416//elongation factor 1 alpha-like protein	gi|923636714|ref|XP_013639865.1|//PREDICTED: flowering-promoting factor 1-like protein 2 [Brassica napus]
BnaC07g45950D	486	139.943	579.694	2.05046	4.03809e-05	0.00695568	Up	GO:0009536//plastid	GO:0005515//protein binding	GO:0009746//response to hexose;GO:0034285//response to disaccharide	K09517//DnaJ homolog subfamily B member 11;K03686//molecular chaperone DnaJ	gi|565446489|ref|XP_006284661.1|//hypothetical protein CARUB_v10005918mg [Capsella rubella]
BnaA08g08680D	447	18.3048	67.7662	1.88834	3.38061e-06	0.00115615	Up	NA	NA	NA	NA	gi|297804350|ref|XP_002870059.1|//hypothetical protein ARALYDRAFT_914862 [Arabidopsis lyrata subsp. lyrata]
BnaAnng33290D	1092	3.92471	25.0667	2.67512	0.000471328	0.0399104	Up	GO:0009536//plastid	GO:0008146//sulfotransferase activity	GO:0006950//response to stress;GO:0009755//hormone-mediated signaling pathway;GO:0009694//jasmonic acid metabolic process	K01014//aryl sulfotransferase [EC:2.8.2.1];K01025	gi|567171229|ref|XP_006399179.1|//hypothetical protein EUTSA_v10015302mg [Eutrema salsugineum]
BnaA06g35450D	1626	558.147	1156.28	1.05077	5.93912e-05	0.00940263	Up	GO:0043231//intracellular membrane-bounded organelle	GO:0015556//C4-dicarboxylate transmembrane transporter activity	GO:0030641//regulation of cellular pH;GO:0015743//malate transport;GO:0006814//sodium ion transport	K14445//solute carrier family 13 (sodium-dependent dicarboxylate transporter), member 2/3/5	gi|567168696|ref|XP_006398454.1|//hypothetical protein EUTSA_v10000848mg [Eutrema salsugineum]
BGI_novel_G000521	859	252.979	559.893	1.14613	2.06149e-05	0.00423422	Up	NA	NA	NA	NA	gi|922464977|ref|XP_013633071.1|//PREDICTED: polyadenylate-binding protein-interacting protein 2 [Brassica oleracea var. oleracea]
BnaA01g35920D	1448	6.19312	30.7475	2.31173	0.000233922	0.0250076	Up	NA	GO:0016740//transferase activity	NA	K03252//translation initiation factor 3 subunit C;K19995//secretory carrier-associated membrane protein	gi|674879966|emb|CDY52220.1|//BnaA01g35920D [Brassica napus];gi|567128511|ref|XP_006392027.1|//hypothetical protein EUTSA_v10023474mg [Eutrema salsugineum]
BnaC06g06420D	1490	73.7639	659.997	3.16147	4.24208e-08	4.59783e-05	Up	GO:0043231//intracellular membrane-bounded organelle	GO:0016702//oxidoreductase activity, acting on single donors with incorporation of molecular oxygen, incorporation of two atoms of oxygen;GO:0016790//thiolester hydrolase activity	GO:0003006//developmental process involved in reproduction;GO:0009791//post-embryonic development;GO:0006089//lactate metabolic process;GO:0006970//response to osmotic stress	K17725//sulfur dioxygenase [EC:1.13.11.18]	gi|567131720|ref|XP_006392779.1|//hypothetical protein EUTSA_v10011701mg [Eutrema salsugineum];gi|923625453|ref|XP_013748867.1|//PREDICTED: persulfide dioxygenase ETHE1 homolog, mitochondrial-like [Brassica napus]
BnaC03g16140D	2805	490.169	1092.89	1.15679	0.000573344	0.0455899	Up	GO:0009532//plastid stroma;GO:0009526//plastid envelope	GO:0042802//identical protein binding;GO:0017111//nucleoside-triphosphatase activity;GO:0032550//purine ribonucleoside binding	GO:0043170//macromolecule metabolic process;GO:0009642//response to light intensity;GO:0051259//protein oligomerization	K03696//ATP-dependent Clp protease ATP-binding subunit ClpC	gi|297792419|ref|XP_002864094.1|//hypothetical protein ARALYDRAFT_495173 [Arabidopsis lyrata subsp. lyrata]
BnaA10g01400D	3830	73.7007	216.231	1.55283	8.83701e-06	0.00222553	Up	GO:0005618//cell wall	GO:0052689//carboxylic ester hydrolase activity;GO:0030234//enzyme regulator activity	GO:0044092//negative regulation of molecular function;GO:0000272//polysaccharide catabolic process;GO:0006950//response to stress;GO:0009725//response to hormone;GO:0006812//cation transport;GO:0071555//cell wall organization	K01051//pectinesterase [EC:3.1.1.11]	gi|674943530|emb|CDX89942.1|//BnaA10g01400D [Brassica napus];gi|567156233|ref|XP_006418303.1|//hypothetical protein EUTSA_v10007177mg [Eutrema salsugineum]
BnaC01g20010D	792	136.415	362.411	1.40962	0.000225643	0.0244671	Up	GO:0044444//cytoplasmic part	GO:0052689//carboxylic ester hydrolase activity	NA	K08233//polyneuridine-aldehyde esterase [EC:3.1.1.78];K13544//pheophorbidase [EC:3.1.1.82]	gi|122209128|sp|Q2V0W1.1|PPD_RAPSA//RecName: Full=Pheophorbidase; Short=RsPPD
BnaC08g27940D	1110	19.9377	126.962	2.67083	0.000135313	0.0170231	Up	GO:0009536//plastid	GO:0016843//amine-lyase activity	GO:0009699//phenylpropanoid biosynthetic process;GO:0016129//phytosteroid biosynthetic process;GO:0009411//response to UV;GO:0009820//alkaloid metabolic process;GO:0034285//response to disaccharide	K01757//strictosidine synthase [EC:4.3.3.2]	gi|567184233|ref|XP_006402921.1|//hypothetical protein EUTSA_v10006043mg [Eutrema salsugineum]
BnaC03g60160D	519	101.669	576.8	2.50419	7.68262e-06	0.00204245	Up	GO:0016020//membrane;GO:0005576//extracellular region;GO:0044444//cytoplasmic part	GO:0016859//cis-trans isomerase activity	GO:0000097//sulfur amino acid biosynthetic process;GO:0006950//response to stress;GO:0006468//protein phosphorylation;GO:0048511//rhythmic process;GO:0030522//intracellular receptor signaling pathway;GO:0007602//phototransduction;GO:0018208//peptidyl-proline modification;GO:0043401//steroid hormone mediated signaling pathway;GO:0010038//response to metal ion	K01802//peptidylprolyl isomerase [EC:5.2.1.8]	gi|604856690|gb|AHV84999.1|//peptidylprolyl isomerase [Brassica rapa]
BnaA08g11590D	1559	71.1554	566.597	2.99328	2.64545e-09	5.9284e-06	Up	GO:0009532//plastid stroma	NA	GO:0019725//cellular homeostasis;GO:0042743//hydrogen peroxide metabolic process	NA	gi|567217288|ref|XP_006412273.1|//hypothetical protein EUTSA_v10026144mg [Eutrema salsugineum];gi|674880270|emb|CDY51959.1|//BnaA08g11590D [Brassica napus]
BnaA02g32400D	3574	29.3226	128.138	2.12761	0.000408626	0.0368068	Up	NA	NA	GO:0009607//response to biotic stimulus	K12471//epsin;K14297//nuclear pore complex protein Nup98-Nup96;K12173//BRCA1-A complex subunit BRE	gi|685278141|ref|XP_009130006.1|//PREDICTED: pathogenesis-related protein 5-like [Brassica rapa];gi|567139210|ref|XP_006394718.1|//hypothetical protein EUTSA_v10004269mg [Eutrema salsugineum]
BnaAnng27580D	751	116.556	387.239	1.7322	1.15768e-07	0.000105922	Up	GO:0005773//vacuole	GO:0015631//tubulin binding	GO:0033554//cellular response to stress;GO:0006914//autophagy	K08341//GABA(A) receptor-associated protein	gi|674881464|emb|CDY50852.1|//BnaC08g47980D [Brassica napus];gi|567221416|ref|XP_006414337.1|//hypothetical protein EUTSA_v10026582mg [Eutrema salsugineum]
BnaC04g45430D	2219	30.258	176.484	2.54415	0.000336406	0.0322451	Up	GO:0031224//intrinsic component of membrane;GO:0043231//intracellular membrane-bounded organelle	GO:0046914//transition metal ion binding;GO:0003824//catalytic activity	GO:0006631//fatty acid metabolic process	K15404//aldehyde decarbonylase [EC:4.1.99.5]	gi|567213774|ref|XP_006410962.1|//hypothetical protein EUTSA_v10016375mg [Eutrema salsugineum];gi|674940223|emb|CDX93353.1|//BnaC04g45430D [Brassica napus]
BnaC08g35240D	1533	55.7037	622.689	3.48267	2.23702e-07	0.000171305	Up	GO:0044424//intracellular part	GO:0016872//intramolecular lyase activity;GO:0036094//small molecule binding	GO:0006658//phosphatidylserine metabolic process;GO:0009267//cellular response to starvation;GO:0003006//developmental process involved in reproduction;GO:0006787//porphyrin-containing compound catabolic process;GO:0002252//immune effector process;GO:0006020//inositol metabolic process;GO:0032958//inositol phosphate biosynthetic process;GO:0000302//response to reactive oxygen species;GO:0006952//…	K01858//myo-inositol-1-phosphate synthase [EC:5.5.1.4]	gi|14548098|sp|Q9S7U0.1|INO1_WHEAT//RecName: Full=Inositol-3-phosphate synthase; Short=MIP synthase; AltName: Full=Myo-inositol 1-phosphate synthase; Short=IPS; Short=MI-1-P synthase
BnaA01g29390D	1662	29.0793	148.528	2.35267	0.000258594	0.0268705	Up	GO:0009532//plastid stroma;GO:0009534//chloroplast thylakoid	GO:0010436//carotenoid dioxygenase activity	GO:0006972//hyperosmotic response;GO:0009725//response to hormone;GO:0009687//abscisic acid metabolic process	K09840//9-cis-epoxycarotenoid dioxygenase [EC:1.13.11.51]	gi|297834326|ref|XP_002885045.1|//nine-cis-epoxycarotenoid dioxygenase3 [Arabidopsis lyrata subsp. lyrata]
BnaA07g28050D	1292	86.0006	445.559	2.3732	5.34979e-07	0.000322135	Up	NA	GO:0016741//transferase activity, transferring one-carbon groups	NA	K00559//sterol 24-C-methyltransferase [EC:2.1.1.41];K17803//methyltransferase OMS1, mitochondrial [EC:2.1.1.-];K06127//2-methoxy-6-polyprenyl-1,4-benzoquinol methylase [EC:2.1.1.201]	gi|923667014|ref|XP_013649375.1|//PREDICTED: methyltransferase-like protein 7A isoform X1 [Brassica napus];gi|565489645|ref|XP_006302462.1|//hypothetical protein CARUB_v10020554mg [Capsella rubella]
BnaC09g38260D	981	266.422	802.464	1.59072	0.000455351	0.0389686	Up	GO:0016020//membrane;GO:0043231//intracellular membrane-bounded organelle;GO:0005911//cell-cell junction;GO:0044444//cytoplasmic part	GO:0016616//oxidoreductase activity, acting on the CH-OH group of donors, NAD or NADP as acceptor;GO:0048037//cofactor binding;GO:0036094//small molecule binding	GO:0009072//aromatic amino acid family metabolic process	K09753//cinnamoyl-CoA reductase [EC:1.2.1.44]	gi|567175681|ref|XP_006400504.1|//hypothetical protein EUTSA_v10014099mg [Eutrema salsugineum]
BnaC01g01910D	902	26.1962	471.678	4.17037	9.72401e-12	7.61185e-08	Up	NA	GO:0052689//carboxylic ester hydrolase activity;GO:0005488//binding	GO:0050832//defense response to fungus;GO:0009814//defense response, incompatible interaction;GO:0032787//monocarboxylic acid metabolic process;GO:0006351//transcription, DNA-templated	K08233//polyneuridine-aldehyde esterase [EC:3.1.1.78]	gi|674964800|emb|CDX69262.1|//BnaC01g01910D [Brassica napus];gi|567216626|ref|XP_006411942.1|//hypothetical protein EUTSA_v10026033mg [Eutrema salsugineum]
BGI_novel_G003812	1227	2.24603	21.0476	3.22821	7.45793e-05	0.0110382	Up	GO:0009505//plant-type cell wall;GO:0005576//extracellular region;GO:0005886//plasma membrane;GO:0005773//vacuole	GO:0004674//protein serine/threonine kinase activity	GO:0050832//defense response to fungus;GO:0009751//response to salicylic acid;GO:0007166//cell surface receptor signaling pathway;GO:0009615//response to virus	K04730//interleukin-1 receptor-associated kinase 1 [EC:2.7.11.1]	gi|923644289|ref|XP_013642310.1|//PREDICTED: wall-associated receptor kinase 1-like [Brassica napus]
BnaC06g23520D	1521	445.708	1274.75	1.51604	1.51415e-05	0.00333354	Up	GO:0044444//cytoplasmic part	GO:0008170//N-methyltransferase activity;GO:0016410//N-acyltransferase activity	GO:0006595//polyamine metabolic process;GO:0019695//choline metabolic process;GO:0005982//starch metabolic process;GO:0006725//cellular aromatic compound metabolic process;GO:0048868//pollen tube development;GO:0006575//cellular modified amino acid metabolic process;GO:0044093//positive regulation of molecular function;GO:0046165//alcohol biosynthetic process;GO:0009791//post-embryonic developmen…	K05929//phosphoethanolamine N-methyltransferase [EC:2.1.1.103]	gi|567121992|ref|XP_006390538.1|//hypothetical protein EUTSA_v10018431mg [Eutrema salsugineum]
BnaC07g44670D	1616	76.3647	407.648	2.41635	3.80755e-06	0.00123048	Up	NA	GO:0043565//sequence-specific DNA binding;GO:0003700//transcription factor activity, sequence-specific DNA binding;GO:0003676//nucleic acid binding;GO:0001071//nucleic acid binding transcription factor activity	GO:0000160//phosphorelay signal transduction system;GO:0006970//response to osmotic stress;GO:0006355//regulation of transcription, DNA-templated;GO:0006351//transcription, DNA-templated;GO:0009755//hormone-mediated signaling pathway;GO:0000302//response to reactive oxygen species	K14432//ABA responsive element binding factor	gi|455659437|gb|AGG35956.1|//ABA-responsive element binding factor 3 [Brassica napus];gi|937575047|ref|NP_001302856.1|//ABSCISIC ACID-INSENSITIVE 5-like protein 6 [Brassica napus]
BnaC03g21860D	1377	105.503	315.777	1.58162	0.000244121	0.0258099	Up	NA	NA	NA	K02184//formin 2	gi|567214391|ref|XP_006411130.1|//hypothetical protein EUTSA_v10016926mg [Eutrema salsugineum];gi|674918716|emb|CDY14409.1|//BnaC03g21860D [Brassica napus]
BnaC06g33910D	2170	109.579	448.024	2.03161	2.17201e-07	0.000170023	Up	GO:0043234//protein complex	GO:0043169//cation binding;GO:0046872//metal ion binding;GO:0004721//phosphoprotein phosphatase activity;GO:0004722//protein serine/threonine phosphatase activity	GO:0006464//cellular protein modification process;GO:0009845//seed germination;GO:0006470//protein dephosphorylation;GO:0009608//response to symbiont	K14497//protein phosphatase 2C [EC:3.1.3.16]	gi|455659656|gb|AGG35979.1|//hypersensitive to ABA 1 [Brassica napus];gi|674960443|emb|CDX72943.1|//BnaC06g33910D [Brassica napus]
BnaC01g13350D	522	2.31553	18.0968	2.96632	0.00014081	0.0174652	Up	NA	NA	NA	NA	gi|567220162|ref|XP_006413710.1|//hypothetical protein EUTSA_v10026386mg [Eutrema salsugineum]
BnaC09g08130D	435	30.3573	295.828	3.28464	3.85895e-06	0.00123576	Up	NA	NA	NA	NA	gi|567135953|ref|XP_006393820.1|//hypothetical protein EUTSA_v10004906mg [Eutrema salsugineum]
BnaC08g31770D	690	20.7962	192.347	3.20932	4.64705e-09	8.45708e-06	Up	GO:0043231//intracellular membrane-bounded organelle	GO:0044212//transcription regulatory region DNA binding;GO:0001071//nucleic acid binding transcription factor activity	GO:0006972//hyperosmotic response;GO:0006351//transcription, DNA-templated;GO:0051707//response to other organism;GO:0009755//hormone-mediated signaling pathway	K09338//homeobox-leucine zipper protein	gi|567182565|ref|XP_006402431.1|//hypothetical protein EUTSA_v10006221mg [Eutrema salsugineum]
BnaC07g40860D	903	73.4859	520.575	2.82457	1.69765e-07	0.000145855	Up	GO:0043231//intracellular membrane-bounded organelle	GO:0001071//nucleic acid binding transcription factor activity;GO:0003676//nucleic acid binding	GO:0032502//developmental process;GO:0006972//hyperosmotic response;GO:0006351//transcription, DNA-templated;GO:0009755//hormone-mediated signaling pathway	K02437//glycine cleavage system H protein;K00162//pyruvate dehydrogenase E1 component beta subunit [EC:1.2.4.1];K13126//polyadenylate-binding protein;K05941//glutathione gamma-glutamylcysteinyltransferase [EC:2.3.2.15]	gi|18416983|ref|NP_567773.1|//NAC transcription factor RD26 [Arabidopsis thaliana]
BnaC02g48140D	1913	3.91284	37.4556	3.2589	1.61054e-05	0.00352191	Up	GO:0043231//intracellular membrane-bounded organelle	NA	NA	NA	gi|567141828|ref|XP_006395465.1|//hypothetical protein EUTSA_v10004746mg [Eutrema salsugineum];gi|674874651|emb|CDY58582.1|//BnaC02g48140D [Brassica napus]
BnaA08g09850D	2096	39.2679	219.061	2.47991	1.26512e-09	3.7137e-06	Up	NA	GO:0009055//electron carrier activity;GO:0046872//metal ion binding;GO:0051537//2 iron, 2 sulfur cluster binding;GO:0005488//binding	GO:0003006//developmental process involved in reproduction;GO:0006089//lactate metabolic process	K18327//RNA exonuclease 4 [EC:3.1.-.-]	gi|685344545|ref|XP_009108515.1|//PREDICTED: adrenodoxin homolog isoform X1 [Brassica rapa];gi|567220392|ref|XP_006413825.1|//hypothetical protein EUTSA_v10026290mg [Eutrema salsugineum]
BnaC03g77170D	777	299.285	880.263	1.55642	0.000163751	0.0193564	Up	GO:0044444//cytoplasmic part	GO:0008171//O-methyltransferase activity	GO:0006595//polyamine metabolic process;GO:0009813//flavonoid biosynthetic process;GO:0000097//sulfur amino acid biosynthetic process;GO:0006950//response to stress;GO:0006575//cellular modified amino acid metabolic process;GO:0010038//response to metal ion	K00588//caffeoyl-CoA O-methyltransferase [EC:2.1.1.104]	gi|91694371|gb|ABE41833.1|//caffeoyl-CoA 3-O-methyltransferase [Brassica rapa subsp. pekinensis]
BnaA06g19010D	972	289.57	804.541	1.47426	8.86201e-06	0.00222553	Up	GO:0044444//cytoplasmic part	GO:0052689//carboxylic ester hydrolase activity	NA	K02923//large subunit ribosomal protein L38e;K03575//A/G-specific adenine glycosylase [EC:3.2.2.-];K14493//gibberellin receptor GID1 [EC:3.-.-.-];K17872//NADH:ubiquinone reductase (non-electrogenic) [EC:1.6.5.9];K13258//2-hydroxyisoflavanone dehydratase [EC:4.2.1.105]	gi|297819478|ref|XP_002877622.1|//hypothetical protein ARALYDRAFT_485224 [Arabidopsis lyrata subsp. lyrata]
BnaA09g48220D	684	31.1852	95.8679	1.62018	0.000276998	0.0283645	Up	GO:0009536//plastid	GO:0016765//transferase activity, transferring alkyl or aryl (other than methyl) groups	GO:0006790//sulfur compound metabolic process;GO:0014070//response to organic cyclic compound;GO:0006007//glucose catabolic process;GO:0009404//toxin metabolic process;GO:0006970//response to osmotic stress;GO:0044257//cellular protein catabolic process;GO:0009416//response to light stimulus;GO:0043434//response to peptide hormone;GO:0006812//cation transport;GO:0048528//post-embryonic root devel…	K00799//glutathione S-transferase [EC:2.5.1.18]	gi|226510544|ref|NP_001147035.1|//glutathione S-transferase GSTU6 [Zea mays]
BnaC03g61130D	792	61.0377	185.061	1.60023	0.000354133	0.0334886	Up	GO:0044424//intracellular part	GO:0016616//oxidoreductase activity, acting on the CH-OH group of donors, NAD or NADP as acceptor;GO:0016746//transferase activity, transferring acyl groups;GO:0046914//transition metal ion binding;GO:0036094//small molecule binding	GO:0014070//response to organic cyclic compound;GO:0033554//cellular response to stress;GO:0009699//phenylpropanoid biosynthetic process;GO:0009404//toxin metabolic process;GO:0046942//carboxylic acid transport;GO:0051707//response to other organism	K00083//cinnamyl-alcohol dehydrogenase [EC:1.1.1.195]	gi|567216402|ref|XP_006411830.1|//hypothetical protein EUTSA_v10025561mg [Eutrema salsugineum]
BnaA08g06260D	954	84.0495	377.011	2.1653	3.05842e-05	0.00565534	Up	GO:0030312//external encapsulating structure;GO:0031090//organelle membrane;GO:0009532//plastid stroma;GO:0005911//cell-cell junction;GO:0005576//extracellular region	GO:0016209//antioxidant activity;GO:0042802//identical protein binding;GO:0046914//transition metal ion binding;GO:0005543//phospholipid binding;GO:0032550//purine ribonucleoside binding	GO:0006694//steroid biosynthetic process;GO:0009414//response to water deprivation;GO:0000097//sulfur amino acid biosynthetic process;GO:0006970//response to osmotic stress;GO:0006873//cellular ion homeostasis;GO:0006816//calcium ion transport;GO:0006325//chromatin organization;GO:0009725//response to hormone;GO:0071805//potassium ion transmembrane transport;GO:0010038//response to metal ion	K17095//annexin A7/11	gi|600971811|gb|AHN63213.1|//annexin 1 [Brassica rapa subsp. rapa]
BnaC02g48590D	918	777.496	3468.73	2.1575	1.63207e-07	0.00014351	Up	NA	GO:0046914//transition metal ion binding	NA	K10144//RING finger and CHY zinc finger domain-containing protein 1 [EC:2.3.2.27]	gi|567139522|ref|XP_006394808.1|//hypothetical protein EUTSA_v10004654mg [Eutrema salsugineum]
BnaC02g41110D	2761	90.3107	394.037	2.12536	0.000451517	0.0386981	Up	NA	NA	GO:0009607//response to biotic stimulus	K12471//epsin;K14297//nuclear pore complex protein Nup98-Nup96;K12173//BRCA1-A complex subunit BRE	gi|923765467|ref|XP_013678097.1|//PREDICTED: pathogenesis-related protein 5-like [Brassica napus];gi|567139210|ref|XP_006394718.1|//hypothetical protein EUTSA_v10004269mg [Eutrema salsugineum]
BnaA06g00850D	1250	31.0484	138.042	2.15252	0.000592162	0.0465275	Up	GO:0043231//intracellular membrane-bounded organelle	GO:0016702//oxidoreductase activity, acting on single donors with incorporation of molecular oxygen, incorporation of two atoms of oxygen;GO:0016790//thiolester hydrolase activity	GO:0003006//developmental process involved in reproduction;GO:0009791//post-embryonic development;GO:0006089//lactate metabolic process;GO:0006970//response to osmotic stress	K17725//sulfur dioxygenase [EC:1.13.11.18]	gi|674909021|emb|CDY24087.1|//BnaA06g00850D [Brassica napus];gi|145336707|ref|NP_564636.2|//persulfide dioxygenase ETHE1-like protein [Arabidopsis thaliana]
BGI_novel_G003762	829	1.96004	22.1175	3.49623	6.28297e-06	0.00179936	Up	NA	NA	NA	NA	gi|674866397|emb|CDY67220.1|//BnaCnng53960D [Brassica napus]
BnaA08g13580D	594	2.0921	12.8689	2.62087	0.000390089	0.035784	Up	NA	NA	NA	K15115//solute carrier family 25 (mitochondrial folate transporter), member 32;K05909//laccase [EC:1.10.3.2];K09422//myb proto-oncogene protein, plant;K01188//beta-glucosidase [EC:3.2.1.21];K00620//glutamate N-acetyltransferase / amino-acid N-acetyltransferase [EC:2.3.1.35 2.3.1.1];K10581//ubiquitin-conjugating enzyme E2 O [EC:2.3.2.24]	gi|923900051|ref|XP_013720475.1|//PREDICTED: uncharacterized protein LOC106424270 [Brassica napus];gi|922560471|ref|XP_013608517.1|//PREDICTED: uncharacterized protein LOC106315328 [Brassica oleracea var. oleracea];gi|4755191|gb|AAD29058.1|//putative non-LTR retroelement reverse transcriptase [Arabidopsis thaliana];gi|685276137|ref|XP_009129032.1|//PREDICTED: uncharacterized protein LOC103853884 …
BnaA02g19970D	504	3.12517	22.9292	2.87518	0.000473185	0.0399716	Up	NA	GO:0003824//catalytic activity	NA	K14611//solute carrier family 23 (nucleobase transporter), member 1/2;K08234//glyoxylase I family protein	gi|567119087|ref|XP_006389762.1|//hypothetical protein EUTSA_v10019227mg [Eutrema salsugineum]
BnaC05g14290D	2332	15.5842	84.3106	2.43563	5.30299e-05	0.00854921	Up	NA	NA	GO:0010876//lipid localization	K15450//tRNA wybutosine-synthesizing protein 3 [EC:2.1.1.282];K20285//Rab9 effector protein with kelch motifs	gi|567150244|ref|XP_006416588.1|//hypothetical protein EUTSA_v10007275mg [Eutrema salsugineum];gi|674913947|emb|CDY19228.1|//BnaC05g14290D [Brassica napus]
BnaC05g47870D	1347	33.1948	309.922	3.22287	3.15781e-06	0.00111235	Up	NA	GO:0016747//transferase activity, transferring acyl groups other than amino-acyl groups	GO:0044238//primary metabolic process	K06129//lysophospholipase III [EC:3.1.1.5]	gi|567203687|ref|XP_006408316.1|//hypothetical protein EUTSA_v10020730mg [Eutrema salsugineum]
BnaC05g05180D	1293	14.7694	145.022	3.29559	8.53153e-06	0.00218565	Up	NA	GO:0004721//phosphoprotein phosphatase activity	GO:0009755//hormone-mediated signaling pathway	K14497//protein phosphatase 2C [EC:3.1.3.16]	gi|597710791|gb|AHN16198.1|//HAI2.2 [Brassica napus]
BnaA07g27240D	2079	37.5012	236.427	2.65639	3.05302e-07	0.000217261	Up	GO:0016020//membrane	NA	GO:0015833//peptide transport	K14638//solute carrier family 15 (peptide/histidine transporter), member 3/4	gi|567124232|ref|XP_006391124.1|//hypothetical protein EUTSA_v10018310mg [Eutrema salsugineum]
BnaA02g29990D	969	3.70379	27.8693	2.9116	0.000305057	0.0302698	Up	GO:0043231//intracellular membrane-bounded organelle;GO:0044444//cytoplasmic part	NA	GO:0009814//defense response, incompatible interaction;GO:0043248//proteasome assembly;GO:0035966//response to topologically incorrect protein;GO:0009404//toxin metabolic process;GO:0044271//cellular nitrogen compound biosynthetic process;GO:0009696//salicylic acid metabolic process;GO:0006511//ubiquitin-dependent protein catabolic process;GO:0009062//fatty acid catabolic process;GO:0019759//glyc…	K15450//tRNA wybutosine-synthesizing protein 3 [EC:2.1.1.282]	gi|567140930|ref|XP_006395209.1|//hypothetical protein EUTSA_v10004595mg [Eutrema salsugineum]
BnaC02g26080D	787	122.438	427.913	1.80526	2.48922e-05	0.00479208	Up	GO:0044437//vacuolar part;GO:0009536//plastid	GO:0015631//tubulin binding;GO:0016879//ligase activity, forming carbon-nitrogen bonds;GO:0008641//small protein activating enzyme activity;GO:0019783//ubiquitin-like protein-specific protease activity	GO:0009072//aromatic amino acid family metabolic process;GO:0044248//cellular catabolic process;GO:0006952//defense response;GO:0006914//autophagy;GO:0009408//response to heat	K08341//GABA(A) receptor-associated protein	gi|592962606|gb|AHL46460.1|//autophagy-related protein 8b [Brassica napus];gi|674936126|emb|CDX97316.1|//BnaA02g21070D [Brassica napus]
BnaA09g07610D	1965	7.57214	49.7467	2.71583	0.000214186	0.0233947	Up	GO:0009526//plastid envelope	GO:0016709//oxidoreductase activity, acting on paired donors, with incorporation or reduction of molecular oxygen, NAD(P)H as one donor, and incorporation of one atom of oxygen	GO:0009756//carbohydrate mediated signaling;GO:0006950//response to stress;GO:0009687//abscisic acid metabolic process;GO:0016117//carotenoid biosynthetic process;GO:0032958//inositol phosphate biosynthetic process;GO:0009639//response to red or far red light	K09838//zeaxanthin epoxidase [EC:1.14.13.90]	gi|284927594|gb|ADC29517.1|//zeaxanthin epoxidase [Brassica napus]
BnaA09g48200D	1410	10.946	46.3247	2.08138	0.0003626	0.0338923	Up	GO:0016020//membrane;GO:0044464//cell part	NA	GO:0046942//carboxylic acid transport	NA	gi|567153364|ref|XP_006417469.1|//hypothetical protein EUTSA_v10007496mg [Eutrema salsugineum]
BnaC03g06010D	1872	85.0536	453.111	2.41342	1.18171e-05	0.00276587	Up	GO:0031224//intrinsic component of membrane;GO:0016021//integral component of membrane;GO:0000325//plant-type vacuole	GO:0005402//cation:sugar symporter activity;GO:0005215//transporter activity	GO:0044763//single-organism cellular process;GO:0055085//transmembrane transport;GO:0072507//divalent inorganic cation homeostasis;GO:0051707//response to other organism;GO:0010038//response to metal ion;GO:0009628//response to abiotic stimulus	K17866//diphthamide biosynthesis protein 2;K12670//oligosaccharyltransferase complex subunit beta;K12818//ATP-dependent RNA helicase DHX8/PRP22 [EC:3.6.4.13]	gi|567173565|ref|XP_006399872.1|//hypothetical protein EUTSA_v10013388mg [Eutrema salsugineum];gi|923540040|ref|XP_013727319.1|//PREDICTED: protein ZINC INDUCED FACILITATOR 1-like [Brassica napus]
BnaC09g22960D	450	178.768	425.29	1.25036	1.50373e-06	0.000642056	Up	GO:0009526//plastid envelope;GO:0044436//thylakoid part;GO:0009534//chloroplast thylakoid;GO:0009570//chloroplast stroma	GO:0005488//binding	GO:0006950//response to stress;GO:0009725//response to hormone;GO:0009767//photosynthetic electron transport chain	NA	gi|567162334|ref|XP_006396722.1|//hypothetical protein EUTSA_v10028808mg [Eutrema salsugineum]
BnaC03g11850D	1098	30.6264	218.063	2.8319	1.40389e-06	0.000603084	Up	NA	GO:0016705//oxidoreductase activity, acting on paired donors, with incorporation or reduction of molecular oxygen;GO:0016740//transferase activity	GO:0014070//response to organic cyclic compound;GO:0009404//toxin metabolic process;GO:0006787//porphyrin-containing compound catabolic process;GO:0006351//transcription, DNA-templated;GO:0030001//metal ion transport;GO:0015698//inorganic anion transport;GO:0010038//response to metal ion	K06892//feruloyl-CoA ortho-hydroxylase [EC:1.14.11.-];K13229//2,4-dihydroxy-1,4-benzoxazin-3-one-glucoside dioxygenase [EC:1.14.20.2]	gi|297796903|ref|XP_002866336.1|//oxidoreductase [Arabidopsis lyrata subsp. lyrata]
BnaA01g22240D	2025	30.221	260.276	3.10642	9.08712e-06	0.00225421	Up	GO:0043234//protein complex	GO:0019787//ubiquitin-like protein transferase activity;GO:0046914//transition metal ion binding	GO:0009845//seed germination;GO:0032446//protein modification by small protein conjugation	K08332//vacuolar protein 8	gi|567129135|ref|XP_006392180.1|//hypothetical protein EUTSA_v10023320mg [Eutrema salsugineum]
BGI_novel_G003881	1678	2.5022	19.3503	2.95109	0.000324278	0.0314607	Up	NA	NA	NA	K03094//S-phase kinase-associated protein 1;K20290//conserved oligomeric Golgi complex subunit 3;K00033//6-phosphogluconate dehydrogenase [EC:1.1.1.44 1.1.1.343]	gi|685354176|ref|XP_009112222.1|//PREDICTED: putative nuclease HARBI1 [Brassica rapa]
BnaAnng08250D	3114	153.794	529.471	1.78355	0.000385648	0.0355288	Up	GO:0043231//intracellular membrane-bounded organelle;GO:0016020//membrane;GO:0005911//cell-cell junction	GO:0004620//phospholipase activity;GO:0004630//phospholipase D activity;GO:0046872//metal ion binding;GO:0005509//calcium ion binding;GO:0070290//N-acylphosphatidylethanolamine-specific phospholipase D activity	GO:0006650//glycerophospholipid metabolic process;GO:0016042//lipid catabolic process;GO:0046470//phosphatidylcholine metabolic process;GO:0009738//abscisic acid-activated signaling pathway;GO:0006950//response to stress;GO:0010119//regulation of stomatal movement;GO:0008219//cell death	K01115//phospholipase D1/2 [EC:3.1.4.4]	gi|685295002|ref|XP_009138388.1|//PREDICTED: phospholipase D delta-like [Brassica rapa];gi|567216860|ref|XP_006412059.1|//hypothetical protein EUTSA_v10024382mg [Eutrema salsugineum]
BnaC03g01730D	639	15.3917	58.7771	1.9331	0.000492402	0.040812	Up	GO:0043231//intracellular membrane-bounded organelle	GO:0001071//nucleic acid binding transcription factor activity;GO:0003676//nucleic acid binding	GO:0006351//transcription, DNA-templated;GO:0009408//response to heat	K08869//aarF domain-containing kinase;K01184//polygalacturonase [EC:3.2.1.15];K12133//MYB-related transcription factor LHY;K17613//calcineurin-binding protein cabin-1	gi|297810569|ref|XP_002873168.1|//hypothetical protein ARALYDRAFT_908364 [Arabidopsis lyrata subsp. lyrata]
BnaA08g16900D	896	40.4757	146.312	1.85392	3.64375e-08	4.25397e-05	Up	GO:0016020//membrane;GO:0044444//cytoplasmic part	GO:0008477//purine nucleosidase activity;GO:0003824//catalytic activity	GO:0009116//nucleoside metabolic process;GO:0000097//sulfur amino acid biosynthetic process;GO:0009415//response to water;GO:0009692//ethylene metabolic process;GO:0048731//system development;GO:0033353//S-adenosylmethionine cycle;GO:0043102//amino acid salvage;GO:0009648//photoperiodism	K01244//5'-methylthioadenosine nucleosidase [EC:3.2.2.16]	gi|567216082|ref|XP_006411670.1|//hypothetical protein EUTSA_v10025990mg [Eutrema salsugineum];gi|922456851|ref|XP_013630408.1|//PREDICTED: 5'-methylthioadenosine/S-adenosylhomocysteine nucleosidase 1 [Brassica oleracea var. oleracea];gi|685347198|ref|XP_009109527.1|//PREDICTED: 5'-methylthioadenosine/S-adenosylhomocysteine nucleosidase 1 [Brassica rapa]
BnaC06g30740D	2273	154.948	385.376	1.31448	4.99641e-07	0.000308774	Up	NA	GO:0016741//transferase activity, transferring one-carbon groups;GO:0008168//methyltransferase activity	GO:0032259//methylation	K00559//sterol 24-C-methyltransferase [EC:2.1.1.41];K17803//methyltransferase OMS1, mitochondrial [EC:2.1.1.-]	gi|18409299|ref|NP_564969.1|//S-adenosylmethionine-dependent methyltransferase domain-containing protein [Arabidopsis thaliana];gi|922514178|ref|XP_013592484.1|//PREDICTED: methyltransferase-like protein 7A [Brassica oleracea var. oleracea]
BnaCnng78710D	801	10.5536	55.3335	2.39041	0.000517195	0.0420698	Up	GO:0005618//cell wall;GO:0005576//extracellular region;GO:0009536//plastid	GO:0005488//binding	GO:0050832//defense response to fungus;GO:0010243//response to organonitrogen compound;GO:0009628//response to abiotic stimulus	K04730//interleukin-1 receptor-associated kinase 1 [EC:2.7.11.1]	gi|567198913|ref|XP_006406985.1|//hypothetical protein EUTSA_v10021294mg [Eutrema salsugineum]
BnaCnng56890D	1095	285.189	674.707	1.24234	0.000201699	0.0224425	Up	NA	GO:0016765//transferase activity, transferring alkyl or aryl (other than methyl) groups	NA	K11778//ditrans,polycis-polyprenyl diphosphate synthase [EC:2.5.1.87]	gi|567177525|ref|XP_006401043.1|//hypothetical protein EUTSA_v10014168mg [Eutrema salsugineum]
BnaA08g02240D	2231	36.257	91.8872	1.3416	9.17085e-05	0.0129126	Up	GO:0043231//intracellular membrane-bounded organelle	NA	GO:0044260//cellular macromolecule metabolic process;GO:0044085//cellular component biogenesis	K20477//RAB6A-GEF complex partner protein 2	gi|567133257|ref|XP_006393180.1|//hypothetical protein EUTSA_v10011376mg [Eutrema salsugineum];gi|685340965|ref|XP_009107239.1|//PREDICTED: uncharacterized protein LOC103832893 [Brassica rapa]
BnaC03g04830D	1353	112.866	282.408	1.32317	0.000550087	0.0441895	Up	GO:0042579//microbody	GO:0043168//anion binding;GO:0070546//L-phenylalanine aminotransferase activity	GO:0043248//proteasome assembly;GO:0010260//organ senescence;GO:0009404//toxin metabolic process;GO:0035966//response to topologically incorrect protein;GO:0009692//ethylene metabolic process;GO:0048588//developmental cell growth;GO:0006511//ubiquitin-dependent protein catabolic process;GO:0009725//response to hormone;GO:0009062//fatty acid catabolic process	K14454//aspartate aminotransferase, cytoplasmic [EC:2.6.1.1]	gi|567172864|ref|XP_006399658.1|//hypothetical protein EUTSA_v10013515mg [Eutrema salsugineum]
BnaCnng49930D	1312	6.69984	73.2538	3.45071	3.95402e-06	0.00124917	Up	GO:0016020//membrane;GO:0005886//plasma membrane	GO:0005524//ATP binding;GO:0017111//nucleoside-triphosphatase activity;GO:0032550//purine ribonucleoside binding	GO:0009814//defense response, incompatible interaction;GO:0009696//salicylic acid metabolic process	K08900//mitochondrial chaperone BCS1	gi|923904434|ref|XP_013722367.1|//PREDICTED: ATP-dependent zinc metalloprotease FtsH-like isoform X3 [Brassica napus];gi|567175059|ref|XP_006400318.1|//hypothetical protein EUTSA_v10013330mg [Eutrema salsugineum]
BGI_novel_G000526	2450	47.0543	139.918	1.57218	0.000269045	0.0277112	Up	NA	NA	NA	K04733//interleukin-1 receptor-associated kinase 4 [EC:2.7.11.1];K04730//interleukin-1 receptor-associated kinase 1 [EC:2.7.11.1]	gi|685383461|ref|XP_009124034.1|//PREDICTED: cysteine-rich receptor-like protein kinase 10 isoform X1 [Brassica rapa]
BnaAnng29030D	585	382.585	1513.31	1.98385	6.19914e-05	0.00972685	Up	GO:0016020//membrane;GO:0005911//cell-cell junction;GO:0009536//plastid	GO:0046872//metal ion binding;GO:0008092//cytoskeletal protein binding	GO:0009414//response to water deprivation;GO:0006970//response to osmotic stress;GO:0009409//response to cold;GO:0009845//seed germination;GO:0009408//response to heat;GO:0006952//defense response;GO:0009725//response to hormone;GO:0009987//cellular process	NA	gi|90654235|gb|ABD95987.1|//dehydrin [Brassica juncea]
BnaA09g32380D	1320	163.157	546.717	1.74454	0.00045027	0.0386853	Up	GO:0042579//microbody	GO:0016634//oxidoreductase activity, acting on the CH-CH group of donors, oxygen as acceptor;GO:0000166//nucleotide binding	GO:0003006//developmental process involved in reproduction;GO:0009062//fatty acid catabolic process;GO:0006625//protein targeting to peroxisome;GO:0009057//macromolecule catabolic process	K00232//acyl-CoA oxidase [EC:1.3.3.6]	gi|567187658|ref|XP_006403876.1|//hypothetical protein EUTSA_v10010388mg [Eutrema salsugineum]
BnaC03g21590D	948	118.601	332.941	1.48915	0.000410273	0.0368206	Up	GO:0005911//cell-cell junction;GO:0009536//plastid	GO:0046872//metal ion binding;GO:0005543//phospholipid binding	GO:0006970//response to osmotic stress;GO:0009725//response to hormone	K17099//annexin A13	gi|291092720|gb|ADD74397.1|//annexin 4 [Brassica juncea]
BnaA05g03050D	1666	52.6494	205.509	1.96471	3.07868e-06	0.00109544	Up	GO:0005911//cell-cell junction;GO:0042579//microbody	GO:0046912//transferase activity, transferring acyl groups, acyl groups converted into alkyl on transfer	GO:0043248//proteasome assembly;GO:0006089//lactate metabolic process;GO:0035966//response to topologically incorrect protein;GO:0009404//toxin metabolic process;GO:0009060//aerobic respiration;GO:0006996//organelle organization;GO:0006099//tricarboxylic acid cycle;GO:0006511//ubiquitin-dependent protein catabolic process;GO:0005975//carbohydrate metabolic process;GO:0009062//fatty acid catabolic…	K01647//citrate synthase [EC:2.3.3.1]	gi|565476116|ref|XP_006295699.1|//hypothetical protein CARUB_v10024817mg [Capsella rubella];gi|922476783|ref|XP_013636874.1|//PREDICTED: citrate synthase 3, peroxisomal [Brassica oleracea var. oleracea]
BnaC07g08850D	1160	69.0132	205.673	1.57541	9.2009e-05	0.0129126	Up	GO:0043231//intracellular membrane-bounded organelle	NA	NA	NA	gi|567195958|ref|XP_006406148.1|//hypothetical protein EUTSA_v10021330mg [Eutrema salsugineum];gi|923917298|ref|XP_013728086.1|//PREDICTED: uncharacterized protein LOC106431808 [Brassica napus]
BnaA10g05590D	1948	37.1747	100.827	1.43948	0.000130852	0.0167612	Up	GO:0016020//membrane;GO:0005911//cell-cell junction;GO:0030312//external encapsulating structure;GO:0009536//plastid	GO:0005215//transporter activity	GO:0044763//single-organism cellular process;GO:0009943//adaxial/abaxial axis specification;GO:0010073//meristem maintenance;GO:0009799//specification of symmetry;GO:0051234//establishment of localization;GO:0009933//meristem structural organization	K14611//solute carrier family 23 (nucleobase transporter), member 1/2	gi|685370208|ref|XP_009118902.1|//PREDICTED: nucleobase-ascorbate transporter 5 [Brassica rapa];gi|567181518|ref|XP_006402200.1|//hypothetical protein EUTSA_v10013227mg [Eutrema salsugineum]
BnaA07g30890D	1862	5.12307	39.7123	2.9545	0.000196456	0.022039	Up	NA	GO:0003824//catalytic activity	GO:0006972//hyperosmotic response;GO:0044085//cellular component biogenesis;GO:0009725//response to hormone	K01054//acylglycerol lipase [EC:3.1.1.23];K18368//caffeoylshikimate esterase [EC:3.1.1.-]	gi|567122054|ref|XP_006390550.1|//hypothetical protein EUTSA_v10018492mg [Eutrema salsugineum];gi|674937059|emb|CDX96478.1|//BnaA07g30890D [Brassica napus]
BGI_novel_G003142	3767	1.45957	21.4431	3.8769	7.72864e-07	0.00040036	Up	NA	NA	NA	NA	gi|674899465|emb|CDY33502.1|//BnaA06g35710D [Brassica napus]
BnaA04g12720D	1533	70.6698	330.797	2.22678	2.8282e-06	0.00103053	Up	GO:0044424//intracellular part	GO:0016872//intramolecular lyase activity;GO:0036094//small molecule binding	GO:0006658//phosphatidylserine metabolic process;GO:0009267//cellular response to starvation;GO:0003006//developmental process involved in reproduction;GO:0006787//porphyrin-containing compound catabolic process;GO:0002252//immune effector process;GO:0006020//inositol metabolic process;GO:0032958//inositol phosphate biosynthetic process;GO:0000302//response to reactive oxygen species;GO:0006952//…	K01858//myo-inositol-1-phosphate synthase [EC:5.5.1.4]	gi|567190588|ref|XP_006404680.1|//hypothetical protein EUTSA_v10000134mg [Eutrema salsugineum]
BnaCnng71250D	993	15.6802	106.208	2.75989	0.000149663	0.0182429	Up	GO:0009536//plastid	GO:0016160//amylase activity;GO:0043167//ion binding	GO:0005982//starch metabolic process;GO:0051707//response to other organism	K01177//beta-amylase [EC:3.2.1.2]	gi|222427551|dbj|BAH20736.1|//beta-amylase [Raphanus sativus]
BnaA03g23800D	1029	142.27	483.883	1.76602	5.47369e-05	0.00878422	Up	GO:0009536//plastid	GO:0046914//transition metal ion binding;GO:0016813//hydrolase activity, acting on carbon-nitrogen (but not peptide) bonds, in linear amidines	GO:0006525//arginine metabolic process;GO:0006952//defense response;GO:0006576//cellular biogenic amine metabolic process	K01476//arginase [EC:3.5.3.1]	gi|15236640|ref|NP_192629.1|//arginase [Arabidopsis thaliana]
BnaA04g06090D	813	455.186	1158.52	1.34776	7.95947e-05	0.0116339	Up	GO:0043231//intracellular membrane-bounded organelle	NA	NA	NA	gi|685297462|ref|XP_009139536.1|//PREDICTED: polyadenylate-binding protein-interacting protein 2 [Brassica rapa];gi|922464977|ref|XP_013633071.1|//PREDICTED: polyadenylate-binding protein-interacting protein 2 [Brassica oleracea var. oleracea];gi|567222244|ref|XP_006414751.1|//hypothetical protein EUTSA_v10026475mg [Eutrema salsugineum]
BnaA01g16400D	903	11.8078	67.7095	2.51962	0.000623193	0.0481938	Up	GO:0043231//intracellular membrane-bounded organelle	GO:0001071//nucleic acid binding transcription factor activity;GO:0003676//nucleic acid binding	GO:0032502//developmental process;GO:0006972//hyperosmotic response;GO:0006351//transcription, DNA-templated;GO:0009755//hormone-mediated signaling pathway	K02437//glycine cleavage system H protein;K00162//pyruvate dehydrogenase E1 component beta subunit [EC:1.2.4.1];K13126//polyadenylate-binding protein;K05941//glutathione gamma-glutamylcysteinyltransferase [EC:2.3.2.15]	gi|31322582|gb|AAP35056.1|//NAC-domain protein 485 [Brassica napus]
BnaA01g31120D	771	6.20194	42.128	2.76399	7.08169e-05	0.0106378	Up	GO:0005576//extracellular region	GO:0016787//hydrolase activity	GO:0044238//primary metabolic process	NA	gi|567200583|ref|XP_006407465.1|//hypothetical protein EUTSA_v10021365mg [Eutrema salsugineum]
BnaA04g00820D	1166	72.2468	197.989	1.45442	2.48953e-05	0.00479208	Up	GO:0071944//cell periphery	GO:0016616//oxidoreductase activity, acting on the CH-OH group of donors, NAD or NADP as acceptor;GO:0036094//small molecule binding;GO:0016491//oxidoreductase activity	GO:0050896//response to stimulus;GO:0044710//single-organism metabolic process;GO:0055114//oxidation-reduction process	K15095//(+)-neomenthol dehydrogenase [EC:1.1.1.208]	gi|15233062|ref|NP_191681.1|//(+)-neomenthol dehydrogenase [Arabidopsis thaliana];gi|674875775|emb|CDY56927.1|//BnaAnng14460D [Brassica napus]
BnaC03g76260D	537	171.633	604	1.81523	0.000467691	0.0396861	Up	GO:0016020//membrane;GO:0009534//chloroplast thylakoid	NA	NA	NA	gi|12667247|gb|AAK01359.1|AF314810_1//dehydration stress-induced protein [Brassica napus]
BnaA10g04490D	1086	78.5417	280.177	1.83481	4.90783e-05	0.00800374	Up	GO:0009536//plastid	NA	NA	NA	gi|567154692|ref|XP_006417851.1|//hypothetical protein EUTSA_v10007958mg [Eutrema salsugineum]
BnaC08g28520D	4678	62.4103	267.106	2.09756	7.56535e-06	0.00202121	Up	GO:0043231//intracellular membrane-bounded organelle;GO:0016020//membrane;GO:0005911//cell-cell junction	GO:0046872//metal ion binding;GO:0004674//protein serine/threonine kinase activity;GO:0005524//ATP binding;GO:0005509//calcium ion binding;GO:0004697//protein kinase C activity;GO:0032550//purine ribonucleoside binding	GO:0006605//protein targeting;GO:0010243//response to organonitrogen compound;GO:0009813//flavonoid biosynthetic process;GO:0006468//protein phosphorylation;GO:0009627//systemic acquired resistance;GO:0006972//hyperosmotic response;GO:0009626//plant-type hypersensitive response;GO:0006464//cellular protein modification process;GO:0006984//ER-nucleus signaling pathway;GO:0009755//hormone-mediated …	K13412//calcium-dependent protein kinase [EC:2.7.11.1]	gi|94958384|gb|ABF47341.1|//calcium-dependent protein kinase [Isatis tinctoria];gi|674961616|emb|CDX72022.1|//BnaC08g28520D [Brassica napus]
BnaC02g14990D	863	9.56878	54.2748	2.50388	0.00049387	0.0408376	Up	NA	GO:0005488//binding	NA	K10405//kinesin family member C1	gi|565437681|ref|XP_006282009.1|//hypothetical protein CARUB_v10028237mg [Capsella rubella];gi|923882080|ref|XP_013713025.1|//PREDICTED: chromatin assembly factor 1 subunit A-B-like [Brassica napus]
BnaC03g37570D	1478	3233.07	14043.5	2.11893	5.81017e-05	0.00921919	Up	GO:0043231//intracellular membrane-bounded organelle;GO:0031090//organelle membrane;GO:0044444//cytoplasmic part	GO:0004553//hydrolase activity, hydrolyzing O-glycosyl compounds;GO:0097367//carbohydrate derivative binding	GO:0009861//jasmonic acid and ethylene-dependent systemic resistance;GO:0044036//cell wall macromolecule metabolic process;GO:0015698//inorganic anion transport;GO:0010038//response to metal ion;GO:0006026//aminoglycan catabolic process	K01183//chitinase [EC:3.2.1.14]	gi|922434078|ref|XP_013623096.1|//PREDICTED: endochitinase CH25-like [Brassica oleracea var. oleracea];gi|6048743|gb|AAF02299.1|AF098302_1//chitinase [Brassica juncea]
BGI_novel_G003281	2009	15.6264	47.4503	1.60243	0.000424225	0.0376886	Up	NA	GO:0000166//nucleotide binding;GO:0003676//nucleic acid binding	NA	K12900//FUS-interacting serine-arginine-rich protein 1	gi|922502843|ref|XP_013588744.1|//PREDICTED: serine/arginine-rich SC35-like splicing factor SCL33 isoform X1 [Brassica oleracea var. oleracea]
BnaCnng26110D	1113	513.89	1646.91	1.68023	0.000366144	0.0341659	Up	GO:0009536//plastid	GO:0016843//amine-lyase activity	GO:0009699//phenylpropanoid biosynthetic process;GO:0016129//phytosteroid biosynthetic process;GO:0009411//response to UV;GO:0009820//alkaloid metabolic process;GO:0034285//response to disaccharide	K01757//strictosidine synthase [EC:4.3.3.2]	gi|567184230|ref|XP_006402920.1|//hypothetical protein EUTSA_v10006018mg [Eutrema salsugineum]
BnaC07g16190D	1086	37.6248	116.253	1.62751	6.92162e-05	0.0104419	Up	GO:0043231//intracellular membrane-bounded organelle	GO:0001071//nucleic acid binding transcription factor activity;GO:0003676//nucleic acid binding	GO:0032502//developmental process;GO:0006950//response to stress;GO:0006351//transcription, DNA-templated	K09284//AP2-like factor, euAP2 lineage	gi|565433656|ref|XP_006280704.1|//hypothetical protein CARUB_v10026667mg [Capsella rubella]
BnaA10g21850D	3046	35.6291	110.549	1.63355	0.000285336	0.0290494	Up	GO:0016020//membrane;GO:0016021//integral component of membrane	GO:0015291//secondary active transmembrane transporter activity;GO:0015238//drug transmembrane transporter activity;GO:0015297//antiporter activity	GO:0044763//single-organism cellular process;GO:0015893//drug transport;GO:0003006//developmental process involved in reproduction;GO:0006355//regulation of transcription, DNA-templated;GO:0006855//drug transmembrane transport	K03327//multidrug resistance protein, MATE family;K14494//DELLA protein	gi|923926177|ref|XP_013732060.1|//PREDICTED: scarecrow-like transcription factor PAT1 [Brassica napus];gi|674963604|emb|CDX69836.1|//BnaA10g21850D [Brassica napus];gi|567172461|ref|XP_006399537.1|//hypothetical protein EUTSA_v10015947mg [Eutrema salsugineum];gi|685378600|ref|XP_009122059.1|//PREDICTED: protein TRANSPARENT TESTA 12-like [Brassica rapa]
BnaA06g01350D	1979	69.4471	158.818	1.19339	0.000415909	0.0371948	Up	GO:0043231//intracellular membrane-bounded organelle	NA	NA	K12501//homogentisate solanesyltransferase [EC:2.5.1.117];K09903//uridylate kinase [EC:2.7.4.22]	gi|567131536|ref|XP_006392723.1|//hypothetical protein EUTSA_v10011865mg [Eutrema salsugineum];gi|923638655|ref|XP_013640465.1|//PREDICTED: trihelix transcription factor ASIL1-like [Brassica napus]
BnaA03g10550D	978	72.9383	208.763	1.51712	0.000149302	0.0182429	Up	GO:0030312//external encapsulating structure;GO:0005576//extracellular region	GO:0015925//galactosidase activity;GO:0043167//ion binding	GO:0044238//primary metabolic process;GO:0006873//cellular ion homeostasis;GO:0030001//metal ion transport	K12309//beta-galactosidase [EC:3.2.1.23]	gi|567178349|ref|XP_006401275.1|//hypothetical protein EUTSA_v10012847mg [Eutrema salsugineum]
BnaA07g06460D	927	67.4894	178.831	1.40586	0.000352506	0.0334245	Up	GO:0042579//microbody	GO:0016663//oxidoreductase activity, acting on other nitrogenous compounds as donors, oxygen as acceptor	GO:0009112//nucleobase metabolic process;GO:0009062//fatty acid catabolic process	K00365//urate oxidase [EC:1.7.3.3]	gi|567195511|ref|XP_006406024.1|//hypothetical protein EUTSA_v10021194mg [Eutrema salsugineum]
BnaA09g52790D	1812	1669.65	3851.1	1.20572	8.75852e-05	0.0125162	Up	NA	NA	NA	K01237//myrosinase [EC:3.2.1.147]	gi|685381261|ref|XP_009123219.1|//PREDICTED: myrosinase-like [Brassica rapa];gi|674854312|emb|CDY71022.1|//BnaA09g52790D, partial [Brassica napus];gi|152207441|gb|ABS30827.1|//myrosinase [Brassica oleracea]
BnaC06g43710D	1914	270.836	799.761	1.56215	2.02336e-05	0.00418028	Up	GO:0005618//cell wall;GO:0009532//plastid stroma;GO:0005911//cell-cell junction;GO:0005576//extracellular region;GO:0042579//microbody	GO:0047635//alanine-oxo-acid transaminase activity;GO:0043168//anion binding;GO:0016846//carbon-sulfur lyase activity;GO:0016755//transferase activity, transferring amino-acyl groups	GO:0018871//1-aminocyclopropane-1-carboxylate metabolic process;GO:0016042//lipid catabolic process;GO:0000097//sulfur amino acid biosynthetic process;GO:0009746//response to hexose;GO:0006970//response to osmotic stress;GO:0042743//hydrogen peroxide metabolic process;GO:0009627//systemic acquired resistance;GO:0043094//cellular metabolic compound salvage;GO:0032958//inositol phosphate biosynthet…	K14272//glutamate--glyoxylate aminotransferase [EC:2.6.1.4 2.6.1.2 2.6.1.44]	gi|567123298|ref|XP_006390865.1|//hypothetical protein EUTSA_v10018474mg [Eutrema salsugineum];gi|674872821|emb|CDY61225.1|//BnaC06g43710D [Brassica napus]
BnaA04g17560D	1518	15.7692	130.225	3.04582	1.83452e-07	0.000153862	Up	GO:0043231//intracellular membrane-bounded organelle;GO:0005618//cell wall;GO:0031090//organelle membrane;GO:0005911//cell-cell junction	GO:0016709//oxidoreductase activity, acting on paired donors, with incorporation or reduction of molecular oxygen, NAD(P)H as one donor, and incorporation of one atom of oxygen;GO:0005515//protein binding;GO:0046914//transition metal ion binding;GO:0046906//tetrapyrrole binding	GO:0009314//response to radiation;GO:0048229//gametophyte development;GO:0009813//flavonoid biosynthetic process;GO:0006950//response to stress	K00487//trans-cinnamate 4-monooxygenase [EC:1.14.13.11]	gi|91983736|gb|ABE68874.1|//cinnamate 4-hydroxylase [Brassica rapa subsp. pekinensis]
BnaA02g36210D	1347	46.7506	258.758	2.46855	1.22577e-06	0.000550043	Up	GO:0043231//intracellular membrane-bounded organelle	NA	GO:0009813//flavonoid biosynthetic process;GO:0006950//response to stress	K14404//cleavage and polyadenylation specificity factor subunit 4	gi|567119586|ref|XP_006389902.1|//hypothetical protein EUTSA_v10018432mg [Eutrema salsugineum]
BnaCnng45270D	1407	18.4087	90.464	2.29696	4.48562e-05	0.00747715	Up	NA	NA	NA	K07393//putative glutathione S-transferase	gi|408667922|gb|AFU75878.1|//lipase [Brassica napus]
BnaA03g59400D	2099	156.531	433.338	1.46904	0.000262725	0.0271795	Up	GO:0031224//intrinsic component of membrane;GO:0016021//integral component of membrane	GO:0015171//amino acid transmembrane transporter activity	GO:0006865//amino acid transport;GO:0015740//C4-dicarboxylate transport;GO:0006812//cation transport;GO:0051707//response to other organism	K14209//solute carrier family 36 (proton-coupled amino acid transporter)	gi|923550384|ref|XP_013736422.1|//PREDICTED: amino acid permease 1-like [Brassica napus];gi|567129576|ref|XP_006392303.1|//hypothetical protein EUTSA_v10023431mg [Eutrema salsugineum]
BnaA09g33460D	2544	102.09	481.132	2.23659	0.000331676	0.031922	Up	NA	GO:0016211//ammonia ligase activity;GO:0032550//purine ribonucleoside binding	GO:0006541//glutamine metabolic process	NA	gi|567187123|ref|XP_006403717.1|//hypothetical protein EUTSA_v10010120mg [Eutrema salsugineum]
BnaA10g20120D	897	2.88619	30.7072	3.41134	1.82879e-05	0.00385749	Up	GO:0016021//integral component of membrane	GO:0015154//disaccharide transmembrane transporter activity	GO:0009751//response to salicylic acid;GO:0010260//organ senescence;GO:0006970//response to osmotic stress;GO:0009737//response to abscisic acid;GO:0015766//disaccharide transport	K15382//solute carrier family 50 (sugar transporter)	gi|567173342|ref|XP_006399805.1|//hypothetical protein EUTSA_v10014234mg [Eutrema salsugineum]
BGI_novel_G002218	515	32.4329	185.174	2.51335	1.23193e-05	0.00280877	Up	GO:0016021//integral component of membrane	GO:0005215//transporter activity	GO:0006810//transport	K09872//aquaporin PIP	gi|923556357|ref|XP_013738293.1|//PREDICTED: aquaporin PIP2-2 [Brassica napus]
BnaA08g00570D	1155	22.1858	75.8161	1.77287	2.22036e-05	0.00445659	Up	GO:0009536//plastid	NA	GO:0006950//response to stress;GO:0009694//jasmonic acid metabolic process	NA	gi|567131314|ref|XP_006392662.1|//hypothetical protein EUTSA_v10011547mg [Eutrema salsugineum]
BnaA08g13790D	1476	27.1649	97.427	1.84258	5.99325e-07	0.000348951	Up	NA	NA	NA	K10896//fanconi anemia group M protein;K16903//L-tryptophan---pyruvate aminotransferase [EC:2.6.1.99]	gi|567218688|ref|XP_006412973.1|//hypothetical protein EUTSA_v10024987mg [Eutrema salsugineum]
BGI_novel_G001607	1326	23.8636	127.168	2.41385	4.61165e-08	4.84919e-05	Up	NA	NA	NA	NA	gi|674922833|emb|CDY10438.1|//BnaCnng03390D [Brassica napus]
BnaC04g45730D	1070	39.4915	155.838	1.98043	3.47541e-05	0.00621013	Up	NA	GO:0016787//hydrolase activity	GO:0070646//protein modification by small protein removal;GO:0003006//developmental process involved in reproduction;GO:0042743//hydrogen peroxide metabolic process	NA	gi|922458636|ref|XP_013631006.1|//PREDICTED: GDSL esterase/lipase At2g38180-like isoform X1 [Brassica oleracea var. oleracea];gi|297823695|ref|XP_002879730.1|//GDSL-motif lipase/hydrolase family protein [Arabidopsis lyrata subsp. lyrata]
BnaA04g26750D	3239	76.2085	170.666	1.16315	0.000250623	0.0262357	Up	GO:0043231//intracellular membrane-bounded organelle	GO:0004871//signal transducer activity;GO:0003676//nucleic acid binding	GO:0007623//circadian rhythm;GO:0007165//signal transduction;GO:0006351//transcription, DNA-templated;GO:0009628//response to abiotic stimulus	K12128//pseudo-response regulator 9;K14689//solute carrier family 30 (zinc transporter), member 2	gi|567166602|ref|XP_006397870.1|//hypothetical protein EUTSA_v10001426mg [Eutrema salsugineum];gi|674884497|emb|CDY48014.1|//BnaA04g26760D [Brassica napus];gi|674884498|emb|CDY48015.1|//BnaA04g26750D [Brassica napus]
BnaC08g03120D	2024	46.2822	687.961	3.8938	7.83601e-11	4.60046e-07	Up	NA	NA	NA	K03231//elongation factor 1-alpha;K00872//homoserine kinase [EC:2.7.1.39];K01507//inorganic pyrophosphatase [EC:3.6.1.1];K10398//kinesin family member 11;K17479//glutaredoxin domain-containing cysteine-rich protein 1;K17917//sorting nexin-1/2	gi|674956160|emb|CDX77267.1|//BnaC08g03120D [Brassica napus];gi|4753646|emb|CAB41922.1|//putative protein (possibly fragment) [Arabidopsis thaliana];gi|922570777|ref|XP_013613747.1|//PREDICTED: uncharacterized protein LOC106319899 isoform X1 [Brassica oleracea var. oleracea]
BnaA08g14740D	2191	31.0164	77.7247	1.32534	0.000392687	0.0358419	Up	GO:0016020//membrane	NA	NA	K07119//uncharacterized protein;K01183//chitinase [EC:3.2.1.14];K14638//solute carrier family 15 (peptide/histidine transporter), member 3/4	gi|567219636|ref|XP_006413447.1|//hypothetical protein EUTSA_v10024705mg [Eutrema salsugineum];gi|674908301|emb|CDY24836.1|//BnaA08g14740D [Brassica napus]
BnaA09g19550D	762	2.20044	16.7413	2.92755	0.000360325	0.0338712	Up	GO:0031090//organelle membrane;GO:0009532//plastid stroma;GO:0009526//plastid envelope;GO:0009534//chloroplast thylakoid	GO:0009975//cyclase activity	GO:0006605//protein targeting;GO:0009626//plant-type hypersensitive response;GO:0009414//response to water deprivation;GO:0006970//response to osmotic stress;GO:0051707//response to other organism;GO:0009755//hormone-mediated signaling pathway;GO:0009694//jasmonic acid metabolic process	K10525//allene oxide cyclase [EC:5.3.99.6]	gi|565467682|ref|XP_006291721.1|//hypothetical protein CARUB_v10017888mg [Capsella rubella]
BnaA08g00040D	4549	195.852	398.319	1.02416	0.000189057	0.0214827	Up	GO:0043231//intracellular membrane-bounded organelle	NA	GO:0006464//cellular protein modification process;GO:0016192//vesicle-mediated transport;GO:0030243//cellulose metabolic process	K20308//trafficking protein particle complex subunit 11	gi|567135827|ref|XP_006393784.1|//hypothetical protein EUTSA_v10003539mg [Eutrema salsugineum];gi|923911020|ref|XP_013725270.1|//PREDICTED: trafficking protein particle complex subunit 11-like [Brassica napus];gi|685339865|ref|XP_009106796.1|//PREDICTED: trafficking protein particle complex subunit 11 [Brassica rapa]
BnaA01g06180D	1251	212.826	1045.75	2.29679	6.77931e-06	0.00188778	Up	GO:0016020//membrane	GO:0004674//protein serine/threonine kinase activity;GO:0032550//purine ribonucleoside binding	GO:0032502//developmental process;GO:0006972//hyperosmotic response;GO:0006464//cellular protein modification process;GO:0009926//auxin polar transport;GO:0019932//second-messenger-mediated signaling;GO:0006796//phosphate-containing compound metabolic process	K07198//5'-AMP-activated protein kinase, catalytic alpha subunit [EC:2.7.11.11]	gi|17224924|gb|AAL37170.1|AF319169_1//CBL-interacting protein kinase [Brassica napus]
BnaA05g07300D	1249	3003.05	6725.3	1.16317	4.87267e-05	0.00796483	Up	GO:0031224//intrinsic component of membrane;GO:0005911//cell-cell junction;GO:0016021//integral component of membrane;GO:0009536//plastid	GO:0044389//ubiquitin-like protein ligase binding;GO:0005372//water transmembrane transporter activity;GO:0005215//transporter activity	GO:0006810//transport;GO:0055085//transmembrane transport;GO:0000041//transition metal ion transport;GO:0009267//cellular response to starvation;GO:0006007//glucose catabolic process;GO:0009414//response to water deprivation;GO:0000097//sulfur amino acid biosynthetic process;GO:0009746//response to hexose;GO:0006970//response to osmotic stress;GO:0048588//developmental cell growth;GO:0006996//org…	K09872//aquaporin PIP	gi|7209560|dbj|BAA92260.1|//Plasma membrane aquaporin 2b [Raphanus sativus];gi|922478305|ref|XP_013637392.1|//PREDICTED: aquaporin PIP2-2-like [Brassica oleracea var. oleracea];gi|674958740|emb|CDX74984.1|//BnaA05g07300D [Brassica napus]
BnaC04g49350D	1185	1.68622	18.1327	3.42673	2.09418e-05	0.00426875	Up	NA	GO:0004553//hydrolase activity, hydrolyzing O-glycosyl compounds	GO:0044238//primary metabolic process	K01184//polygalacturonase [EC:3.2.1.15]	gi|565477309|ref|XP_006296295.1|//hypothetical protein CARUB_v10025465mg [Capsella rubella]
BnaA04g13890D	1602	55.685	350.792	2.65526	3.01845e-06	0.00107946	Up	GO:0016021//integral component of membrane;GO:0009536//plastid	NA	NA	K01404//leishmanolysin [EC:3.4.24.36]	gi|674893107|emb|CDY39672.1|//BnaA04g13890D [Brassica napus];gi|567191232|ref|XP_006404862.1|//hypothetical protein EUTSA_v10000226mg [Eutrema salsugineum]
BnaA07g22650D	1398	43.3193	213.332	2.30002	0.000120196	0.0157984	Up	NA	GO:0003824//catalytic activity	GO:0006972//hyperosmotic response;GO:0044085//cellular component biogenesis;GO:0009725//response to hormone	K18368//caffeoylshikimate esterase [EC:3.1.1.-]	gi|567122054|ref|XP_006390550.1|//hypothetical protein EUTSA_v10018492mg [Eutrema salsugineum]
BnaA08g30300D	1039	4.24371	30.2364	2.83288	0.000136251	0.0171105	Up	NA	NA	NA	K13993//HSP20 family protein	gi|923602083|ref|XP_013741445.1|//PREDICTED: uncharacterized protein LOC106444522 [Brassica napus];gi|685380717|ref|XP_009123024.1|//PREDICTED: uncharacterized protein LOC103847694 isoform X1 [Brassica rapa];gi|567221412|ref|XP_006414335.1|//hypothetical protein EUTSA_v10026831mg [Eutrema salsugineum]
BnaA03g48570D	903	31.2683	226.322	2.8556	8.2539e-07	0.000406366	Up	GO:0043231//intracellular membrane-bounded organelle	GO:0001071//nucleic acid binding transcription factor activity;GO:0003676//nucleic acid binding	GO:0032502//developmental process;GO:0006972//hyperosmotic response;GO:0006351//transcription, DNA-templated;GO:0009755//hormone-mediated signaling pathway	K02437//glycine cleavage system H protein;K00162//pyruvate dehydrogenase E1 component beta subunit [EC:1.2.4.1];K13126//polyadenylate-binding protein;K05941//glutathione gamma-glutamylcysteinyltransferase [EC:2.3.2.15]	gi|18416983|ref|NP_567773.1|//NAC transcription factor RD26 [Arabidopsis thaliana]
BnaC01g01490D	1765	39.0855	208.034	2.41212	1.08848e-05	0.0025907	Up	GO:0043231//intracellular membrane-bounded organelle	GO:0046914//transition metal ion binding;GO:0046906//tetrapyrrole binding;GO:0016491//oxidoreductase activity	GO:0010243//response to organonitrogen compound;GO:0019761//glucosinolate biosynthetic process;GO:0009725//response to hormone;GO:0052482//defense response by cell wall thickening;GO:0042742//defense response to bacterium;GO:0030001//metal ion transport;GO:0001666//response to hypoxia	K00517	gi|567216526|ref|XP_006411892.1|//hypothetical protein EUTSA_v10024981mg [Eutrema salsugineum];gi|923905851|ref|XP_013722967.1|//PREDICTED: cytochrome P450 81F1-like [Brassica napus]
BnaC01g05030D	3612	130.623	976.343	2.90198	3.76412e-08	4.27719e-05	Up	GO:0043231//intracellular membrane-bounded organelle;GO:0044444//cytoplasmic part	GO:0036094//small molecule binding;GO:0004753//saccharopine dehydrogenase activity	GO:0070646//protein modification by small protein removal;GO:0003006//developmental process involved in reproduction;GO:0042743//hydrogen peroxide metabolic process;GO:0006554//lysine catabolic process;GO:0009746//response to hexose;GO:0034285//response to disaccharide;GO:0009628//response to abiotic stimulus	K14157//alpha-aminoadipic semialdehyde synthase [EC:1.5.1.8 1.5.1.9]	gi|923718128|ref|XP_013664243.1|//PREDICTED: alpha-aminoadipic semialdehyde synthase-like isoform X1 [Brassica napus];gi|567217514|ref|XP_006412386.1|//hypothetical protein EUTSA_v10024287mg [Eutrema salsugineum];gi|674964488|emb|CDX68950.1|//BnaC01g05030D [Brassica napus]
BGI_novel_G001040	4538	15.9527	103.776	2.70161	2.1174e-07	0.00016761	Up	NA	NA	NA	K05909//laccase [EC:1.10.3.2];K18327//RNA exonuclease 4 [EC:3.1.-.-];K04730//interleukin-1 receptor-associated kinase 1 [EC:2.7.11.1];K06630//14-3-3 protein epsilon;K10609//cullin 4	gi|674936487|emb|CDX96944.1|//BnaC02g30820D [Brassica napus]
BnaC05g07890D	869	186.989	889.486	2.25002	8.2424e-05	0.0119729	Up	GO:0009536//plastid	GO:0016765//transferase activity, transferring alkyl or aryl (other than methyl) groups;GO:0016846//carbon-sulfur lyase activity	GO:0006790//sulfur compound metabolic process;GO:0014070//response to organic cyclic compound;GO:0006007//glucose catabolic process;GO:0009404//toxin metabolic process;GO:0006970//response to osmotic stress;GO:0044257//cellular protein catabolic process;GO:0009416//response to light stimulus;GO:0043434//response to peptide hormone;GO:0006812//cation transport;GO:0048528//post-embryonic root devel…	K00799//glutathione S-transferase [EC:2.5.1.18]	gi|567153381|ref|XP_006417474.1|//hypothetical protein EUTSA_v10008682mg [Eutrema salsugineum];gi|923640068|ref|XP_013640922.1|//PREDICTED: glutathione S-transferase U17 [Brassica napus]
BnaC08g03340D	294	172.648	623.088	1.8516	6.34684e-07	0.000361531	Up	NA	NA	NA	K18857//alcohol dehydrogenase class-P [EC:1.1.1.1]	gi|567133927|ref|XP_006393362.1|//hypothetical protein EUTSA_v10011892mg [Eutrema salsugineum]
BnaCnng15600D	1215	3.49651	17.7553	2.34426	0.000578023	0.0457554	Up	NA	NA	NA	K02940//large subunit ribosomal protein L9e;K07874//Ras-related protein Rab-1A;K01623//fructose-bisphosphate aldolase, class I [EC:4.1.2.13]	gi|922549872|ref|XP_013602919.1|//PREDICTED: WAT1-related protein At1g43650 isoform X1 [Brassica oleracea var. oleracea];gi|30693682|ref|NP_175030.2|//nodulin MtN21 /EamA-like transporter protein [Arabidopsis thaliana]
BnaC09g53650D	2293	113.821	478.863	2.07285	0.000589103	0.0464238	Up	GO:0043231//intracellular membrane-bounded organelle;GO:0043234//protein complex	GO:0046872//metal ion binding;GO:0004721//phosphoprotein phosphatase activity;GO:0019900//kinase binding;GO:0004722//protein serine/threonine phosphatase activity	GO:0006605//protein targeting;GO:0009738//abscisic acid-activated signaling pathway;GO:0010118//stomatal movement;GO:0009845//seed germination;GO:0009627//systemic acquired resistance;GO:0000302//response to reactive oxygen species;GO:0006972//hyperosmotic response;GO:0044248//cellular catabolic process;GO:0009626//plant-type hypersensitive response;GO:0000160//phosphorelay signal transduction sy…	K14497//protein phosphatase 2C [EC:3.1.3.16]	gi|922556373|ref|XP_013606283.1|//PREDICTED: protein phosphatase 2C 77 [Brassica oleracea var. oleracea];gi|455659471|gb|AGG35959.1|//ABA insensitive PP2C protein 2 [Brassica napus]
BnaAnng26550D	1681	70.0479	309.992	2.14582	3.80989e-05	0.00666032	Up	NA	GO:0043565//sequence-specific DNA binding;GO:0003700//transcription factor activity, sequence-specific DNA binding;GO:0003676//nucleic acid binding;GO:0001071//nucleic acid binding transcription factor activity	GO:0000160//phosphorelay signal transduction system;GO:0006970//response to osmotic stress;GO:0006355//regulation of transcription, DNA-templated;GO:0006351//transcription, DNA-templated;GO:0009755//hormone-mediated signaling pathway;GO:0000302//response to reactive oxygen species	K14432//ABA responsive element binding factor	gi|674864250|emb|CDY68227.1|//BnaAnng26550D [Brassica napus];gi|455659437|gb|AGG35956.1|//ABA-responsive element binding factor 3 [Brassica napus]
BnaCnng71190D	498	4.01808	37.2629	3.21316	2.2586e-05	0.00452046	Up	GO:0009536//plastid	GO:0016160//amylase activity;GO:0043167//ion binding	GO:0005982//starch metabolic process;GO:0051707//response to other organism	K01177//beta-amylase [EC:3.2.1.2]	gi|222427551|dbj|BAH20736.1|//beta-amylase [Raphanus sativus]
BnaAnng29170D	1620	1151.68	2588.17	1.1682	0.000384174	0.0354724	Up	GO:0044424//intracellular part	GO:0016616//oxidoreductase activity, acting on the CH-OH group of donors, NAD or NADP as acceptor;GO:0000166//nucleotide binding	GO:0006950//response to stress;GO:0051707//response to other organism;GO:0009755//hormone-mediated signaling pathway;GO:0009694//jasmonic acid metabolic process	K00102//D-lactate dehydrogenase (cytochrome) [EC:1.1.2.4]	gi|297823267|ref|XP_002879516.1|//FAD-binding domain-containing protein [Arabidopsis lyrata subsp. lyrata]
BnaAnng19740D	2256	43.7966	108.252	1.30551	0.000599651	0.0469634	Up	NA	GO:0016616//oxidoreductase activity, acting on the CH-OH group of donors, NAD or NADP as acceptor;GO:0004457//lactate dehydrogenase activity;GO:0000166//nucleotide binding	GO:0044710//single-organism metabolic process	K18204//D-2-hydroxyglutarate dehydrogenase [EC:1.1.99.39]	gi|567216754|ref|XP_006412006.1|//hypothetical protein EUTSA_v10024815mg [Eutrema salsugineum];gi|923627264|ref|XP_013749413.1|//PREDICTED: D-2-hydroxyglutarate dehydrogenase, mitochondrial-like [Brassica napus]
BnaC02g25740D	1533	59.5107	248.921	2.06447	0.000146389	0.0179361	Up	GO:0043231//intracellular membrane-bounded organelle	GO:0003723//RNA binding	GO:0009813//flavonoid biosynthetic process;GO:0006950//response to stress	K14404//cleavage and polyadenylation specificity factor subunit 4;K20102//YTH domain-containing family protein	gi|567119586|ref|XP_006389902.1|//hypothetical protein EUTSA_v10018432mg [Eutrema salsugineum];gi|923747181|ref|XP_013673061.1|//PREDICTED: YTH domain-containing family protein 2-like [Brassica napus]
BnaC03g72390D	777	19.1848	59.0842	1.62281	0.000246698	0.0259694	Up	NA	NA	NA	NA	gi|567166652|ref|XP_006397885.1|//hypothetical protein EUTSA_v10001588mg [Eutrema salsugineum]
BnaA03g18540D	1641	82.3313	494.089	2.58526	0.000100197	0.0137599	Up	GO:0043231//intracellular membrane-bounded organelle;GO:0005911//cell-cell junction	GO:0005488//binding	GO:0044699//single-organism process;GO:0006950//response to stress	K03695//ATP-dependent Clp protease ATP-binding subunit ClpB	gi|674925588|emb|CDY07657.1|//BnaA03g18540D [Brassica napus];gi|565475904|ref|XP_006295593.1|//hypothetical protein CARUB_v10024702mg [Capsella rubella]
BnaA10g16690D	1110	12.3505	80.3897	2.70244	0.00016467	0.0194325	Up	GO:0043231//intracellular membrane-bounded organelle	NA	GO:0006952//defense response;GO:0051707//response to other organism;GO:0046474//glycerophospholipid biosynthetic process	NA	gi|567175190|ref|XP_006400358.1|//hypothetical protein EUTSA_v10014292mg [Eutrema salsugineum]
BnaC06g15360D	930	5.36693	35.2968	2.71737	0.000229099	0.0247433	Up	NA	NA	NA	NA	gi|567186532|ref|XP_006403548.1|//hypothetical protein EUTSA_v10010720mg [Eutrema salsugineum];gi|922506207|ref|XP_013589987.1|//PREDICTED: uncharacterized protein LOC106298416 [Brassica oleracea var. oleracea]
BnaC05g08430D	420	238.586	541.885	1.18348	7.56218e-05	0.0111457	Up	GO:0009532//plastid stroma	GO:0043169//cation binding;GO:0051536//iron-sulfur cluster binding	GO:0006007//glucose catabolic process;GO:0006952//defense response;GO:0009767//photosynthetic electron transport chain;GO:0009642//response to light intensity;GO:0009687//abscisic acid metabolic process;GO:0034285//response to disaccharide;GO:0015992//proton transport;GO:0009639//response to red or far red light	K02639//ferredoxin	gi|567153134|ref|XP_006417400.1|//hypothetical protein EUTSA_v10009020mg [Eutrema salsugineum]
BnaA06g00860D	879	78.0062	279.15	1.83938	5.51276e-05	0.0088268	Up	GO:0016021//integral component of membrane	NA	NA	K02882//large subunit ribosomal protein L18Ae	gi|685313987|ref|XP_009147591.1|//PREDICTED: 60S ribosomal protein L18a-like protein [Brassica rapa];gi|21554011|gb|AAM63092.1|//unknown [Arabidopsis thaliana]
BnaC04g37950D	447	2.43487	17.3815	2.83564	0.000330545	0.0318566	Up	NA	NA	NA	NA	gi|567192511|ref|XP_006405233.1|//hypothetical protein EUTSA_v10000347mg [Eutrema salsugineum]
BnaC08g02140D	2670	34.0367	87.0116	1.35412	0.000116584	0.0154388	Up	GO:0031090//organelle membrane	GO:0016811//hydrolase activity, acting on carbon-nitrogen (but not peptide) bonds, in linear amides	NA	K12349//neutral ceramidase [EC:3.5.1.23]	gi|567154541|ref|XP_006417808.1|//hypothetical protein EUTSA_v10006859mg [Eutrema salsugineum];gi|922555300|ref|XP_013605733.1|//PREDICTED: neutral ceramidase-like isoform X2 [Brassica oleracea var. oleracea]
BnaA04g25470D	681	237.282	703.203	1.56734	0.000118199	0.0155649	Up	GO:0016020//membrane;GO:0044424//intracellular part	GO:0008172//S-methyltransferase activity	GO:0006950//response to stress;GO:0019759//glycosinolate catabolic process	NA	gi|119655911|gb|ABL86248.1|//thiol methyltransferase [Brassica rapa subsp. chinensis]
BnaCnng73330D	687	37.306	271.22	2.86199	2.67072e-06	0.000990288	Up	GO:0043231//intracellular membrane-bounded organelle	GO:0044212//transcription regulatory region DNA binding;GO:0001071//nucleic acid binding transcription factor activity	GO:0006972//hyperosmotic response;GO:0006351//transcription, DNA-templated;GO:0051707//response to other organism;GO:0009755//hormone-mediated signaling pathway	K09338//homeobox-leucine zipper protein	gi|567182565|ref|XP_006402431.1|//hypothetical protein EUTSA_v10006221mg [Eutrema salsugineum]
BnaA05g05610D	1305	107.856	342.128	1.66543	2.10904e-06	0.000807521	Up	NA	GO:0016747//transferase activity, transferring acyl groups other than amino-acyl groups	GO:0009628//response to abiotic stimulus	K13065//shikimate O-hydroxycinnamoyltransferase [EC:2.3.1.133]	gi|567214831|ref|XP_006411242.1|//hypothetical protein EUTSA_v10016586mg [Eutrema salsugineum]
BnaA10g19070D	1155	144.174	411.327	1.51248	0.000401511	0.0362816	Up	GO:0009536//plastid	GO:0016614//oxidoreductase activity, acting on CH-OH group of donors;GO:0016620//oxidoreductase activity, acting on the aldehyde or oxo group of donors, NAD or NADP as acceptor;GO:0000166//nucleotide binding	GO:0006950//response to stress;GO:0010038//response to metal ion;GO:0044710//single-organism metabolic process	K00122//formate dehydrogenase [EC:1.2.1.2]	gi|567173987|ref|XP_006399995.1|//hypothetical protein EUTSA_v10013803mg [Eutrema salsugineum]
BnaCnng44320D	563	39.2018	318.517	3.02238	0.000188384	0.0214634	Up	NA	NA	GO:0009791//post-embryonic development;GO:0003006//developmental process involved in reproduction;GO:0006950//response to stress	K07407//alpha-galactosidase [EC:3.2.1.22]	gi|63020472|gb|AAY26119.1|//group 1 LEA protein [Sisymbrium irio];gi|674870400|emb|CDY64600.1|//BnaCnng44320D [Brassica napus]
BnaC06g22060D	1125	6.94059	36.7114	2.4031	0.000477047	0.0401208	Up	NA	GO:0016740//transferase activity;GO:0016788//hydrolase activity, acting on ester bonds	GO:0000003//reproduction;GO:0044238//primary metabolic process	K01188//beta-glucosidase [EC:3.2.1.21];K00679//phospholipid:diacylglycerol acyltransferase [EC:2.3.1.158];K10396//kinesin family member 5;K01206//alpha-L-fucosidase [EC:3.2.1.51];K10960//geranylgeranyl reductase [EC:1.3.1.83]	gi|567120906|ref|XP_006390257.1|//hypothetical protein EUTSA_v10018728mg [Eutrema salsugineum]
BnaA01g11790D	2593	46.0264	137.494	1.57883	0.000193134	0.0217357	Up	GO:0016020//membrane;GO:0043231//intracellular membrane-bounded organelle;GO:0005911//cell-cell junction;GO:0044444//cytoplasmic part	GO:0046872//metal ion binding;GO:0004674//protein serine/threonine kinase activity;GO:0019902//phosphatase binding;GO:0032550//purine ribonucleoside binding	GO:0014070//response to organic cyclic compound;GO:0006464//cellular protein modification process;GO:0006796//phosphate-containing compound metabolic process;GO:0010038//response to metal ion	K13412//calcium-dependent protein kinase [EC:2.7.11.1]	gi|674954639|emb|CDX79112.1|//BnaA01g11790D [Brassica napus];gi|455659540|gb|AGG35967.1|//calcium-dependent protein kinase 15, partial [Brassica napus]
BnaC05g00420D	1727	29.8355	107.339	1.84707	0.000506489	0.0416337	Up	GO:0031224//intrinsic component of membrane;GO:0016021//integral component of membrane	GO:0004175//endopeptidase activity;GO:0004190//aspartic-type endopeptidase activity	GO:0006508//proteolysis;GO:0019538//protein metabolic process	K09597//signal peptide peptidase-like 2B [EC:3.4.23.-]	gi|923681223|ref|XP_013653599.1|//PREDICTED: signal peptide peptidase-like 4 [Brassica napus];gi|79333554|ref|NP_171671.2|//signal peptide peptidase-like 4 [Arabidopsis thaliana]
BnaA07g35200D	684	115.507	295.043	1.35294	3.67274e-06	0.00122195	Up	GO:0009532//plastid stroma	GO:0005515//protein binding	GO:0044267//cellular protein metabolic process;GO:0009314//response to radiation	K03686//molecular chaperone DnaJ	gi|674945858|emb|CDX87353.1|//BnaA07g35200D [Brassica napus];gi|565490575|ref|XP_006302927.1|//hypothetical protein CARUB_v10021065mg [Capsella rubella]
BnaA06g02490D	1086	25.8905	119.94	2.21182	3.31968e-05	0.0059968	Up	NA	GO:0005515//protein binding	NA	K16189//phytochrome-interacting factor 4;K11253//histone H3;K12126//phytochrome-interacting factor 3	gi|297852830|ref|XP_002894296.1|//basic helix-loop-helix family protein [Arabidopsis lyrata subsp. lyrata]
BnaC03g77200D	690	150.462	637.686	2.08345	5.88947e-06	0.00172166	Up	GO:0009532//plastid stroma	NA	GO:0019725//cellular homeostasis;GO:0042743//hydrogen peroxide metabolic process	NA	gi|567217288|ref|XP_006412273.1|//hypothetical protein EUTSA_v10026144mg [Eutrema salsugineum]
BnaA09g35150D	783	22.2767	75.3969	1.75897	8.11685e-06	0.0021258	Up	GO:0005618//cell wall;GO:0005911//cell-cell junction;GO:0044444//cytoplasmic part	NA	GO:0000902//cell morphogenesis;GO:0009827//plant-type cell wall modification;GO:0048646//anatomical structure formation involved in morphogenesis	K00051//malate dehydrogenase (NADP+) [EC:1.1.1.82]	gi|506484970|gb|AGM16358.1|//alpha-expansin protein 16 [Brassica rapa]
BnaC09g07550D	1974	103.237	355.753	1.78492	9.46465e-05	0.0131395	Up	GO:0009526//plastid envelope	GO:0016709//oxidoreductase activity, acting on paired donors, with incorporation or reduction of molecular oxygen, NAD(P)H as one donor, and incorporation of one atom of oxygen	GO:0009756//carbohydrate mediated signaling;GO:0006950//response to stress;GO:0009687//abscisic acid metabolic process;GO:0016117//carotenoid biosynthetic process;GO:0032958//inositol phosphate biosynthetic process;GO:0009639//response to red or far red light	K09838//zeaxanthin epoxidase [EC:1.14.13.90]	gi|222840530|gb|ACM68704.1|//zeaxanthin epoxidase [Brassica rapa subsp. pekinensis]
BnaC01g04060D	1395	233.567	495.167	1.08408	0.000287625	0.0291142	Up	GO:0009532//plastid stroma	GO:0052592//oxidoreductase activity, acting on CH or CH2 groups, with an iron-sulfur protein as acceptor;GO:0016726//oxidoreductase activity, acting on CH or CH2 groups, NAD or NADP as acceptor	GO:0006090//pyruvate metabolic process;GO:0009636//response to toxic substance	K03527//4-hydroxy-3-methylbut-2-en-1-yl diphosphate reductase [EC:1.17.7.4]	gi|567217216|ref|XP_006412237.1|//hypothetical protein EUTSA_v10025124mg [Eutrema salsugineum]
BnaA08g24180D	894	1053.22	3651.9	1.79384	6.99106e-07	0.000375975	Up	GO:0016020//membrane;GO:0009532//plastid stroma;GO:0009526//plastid envelope	GO:0005515//protein binding	GO:0006007//glucose catabolic process;GO:0006970//response to osmotic stress;GO:0042743//hydrogen peroxide metabolic process;GO:0009813//flavonoid biosynthetic process;GO:0048869//cellular developmental process;GO:0009791//post-embryonic development;GO:0006325//chromatin organization;GO:0051707//response to other organism;GO:0009755//hormone-mediated signaling pathway;GO:0010038//response to meta…	NA	gi|567151966|ref|XP_006417077.1|//hypothetical protein EUTSA_v10008975mg [Eutrema salsugineum];gi|674936840|emb|CDX96875.1|//BnaA08g24180D [Brassica napus]
BGI_novel_G001424	778	21.039	91.1787	2.11563	0.000295707	0.0296764	Up	GO:0016021//integral component of membrane	NA	NA	NA	gi|685267706|ref|XP_009124957.1|//PREDICTED: hydrophobic protein RCI2B-like [Brassica rapa]
BnaC04g43780D	720	405.353	2235.86	2.46358	1.81361e-06	0.000745029	Up	GO:0009941//chloroplast envelope	GO:0016702//oxidoreductase activity, acting on single donors with incorporation of molecular oxygen, incorporation of two atoms of oxygen;GO:0046872//metal ion binding	GO:0006972//hyperosmotic response;GO:0044763//single-organism cellular process;GO:0014070//response to organic cyclic compound;GO:0009414//response to water deprivation;GO:0006631//fatty acid metabolic process;GO:0009725//response to hormone;GO:0051707//response to other organism	K17991//peroxygenase [EC:1.11.2.3]	gi|196122106|gb|ACG69528.1|//caleosin CLO3-2 [Brassica napus]
BnaC07g09740D	870	9.7236	51.2636	2.39837	0.000440514	0.0382926	Up	GO:0043231//intracellular membrane-bounded organelle	NA	GO:0006631//fatty acid metabolic process;GO:0009725//response to hormone	NA	gi|674938807|emb|CDX94684.1|//BnaC07g09740D [Brassica napus];gi|567146597|ref|XP_006415559.1|//hypothetical protein EUTSA_v10009054mg [Eutrema salsugineum]
BnaC05g38860D	2129	76.5934	160.903	1.0709	0.000514741	0.0420553	Up	GO:0043231//intracellular membrane-bounded organelle;GO:0005622//intracellular	GO:0005524//ATP binding;GO:0004702//receptor signaling protein serine/threonine kinase activity;GO:0004707//MAP kinase activity;GO:0032550//purine ribonucleoside binding	GO:0000165//MAPK cascade;GO:0006464//cellular protein modification process;GO:0030865//cortical cytoskeleton organization;GO:0006796//phosphate-containing compound metabolic process	K04371//mitogen-activated protein kinase 1/3 [EC:2.7.11.24]	gi|430217248|gb|AGA37183.1|//mitogen-activated protein kinase 19.1 [Brassica napus];gi|937574871|ref|NP_001302592.1|//mitogen-activated protein kinase 19-like [Brassica napus]
BnaC08g36840D	1527	10.939	61.6372	2.49432	1.80797e-05	0.00382502	Up	GO:0043231//intracellular membrane-bounded organelle	GO:0003824//catalytic activity;GO:0005488//binding	GO:0006972//hyperosmotic response;GO:0006605//protein targeting;GO:0009626//plant-type hypersensitive response;GO:0009791//post-embryonic development;GO:0010243//response to organonitrogen compound;GO:0048229//gametophyte development;GO:0006984//ER-nucleus signaling pathway;GO:0009627//systemic acquired resistance;GO:0009755//hormone-mediated signaling pathway;GO:0009694//jasmonic acid metabolic …	K13464//jasmonate ZIM domain-containing protein	gi|674951735|emb|CDX81917.1|//BnaC08g36840D [Brassica napus];gi|567150042|ref|XP_006416530.1|//hypothetical protein EUTSA_v10008419mg [Eutrema salsugineum]
BnaC08g13980D	2286	5.73502	35.3836	2.62521	0.000351786	0.0334058	Up	GO:0009536//plastid	GO:0016788//hydrolase activity, acting on ester bonds	GO:0044238//primary metabolic process	K15813//beta-amyrin synthase [EC:5.4.99.39];K15601//lysine-specific demethylase 3 [EC:1.14.11.-]	gi|567153459|ref|XP_006417497.1|//hypothetical protein EUTSA_v10006880mg [Eutrema salsugineum]
BnaC04g25430D	783	2.03471	24.4271	3.58559	8.36369e-07	0.000406366	Up	GO:0005618//cell wall;GO:0005911//cell-cell junction;GO:0044444//cytoplasmic part	NA	GO:0000902//cell morphogenesis;GO:0009827//plant-type cell wall modification;GO:0048646//anatomical structure formation involved in morphogenesis	K00051//malate dehydrogenase (NADP+) [EC:1.1.1.82]	gi|506484970|gb|AGM16358.1|//alpha-expansin protein 16 [Brassica rapa]
BnaA05g03380D	2430	17.4164	51.2939	1.55834	0.000390872	0.0358093	Up	NA	GO:0001071//nucleic acid binding transcription factor activity	GO:0006464//cellular protein modification process;GO:0006351//transcription, DNA-templated;GO:0009687//abscisic acid metabolic process	K14833//nucleolar complex protein 2	gi|567165385|ref|XP_006397520.1|//hypothetical protein EUTSA_v10001299mg [Eutrema salsugineum]
BnaCnng03760D	1358	325.296	705.134	1.11615	0.000429601	0.0379271	Up	NA	NA	NA	K06700//proteasome inhibitor subunit 1 (PI31)	gi|15241665|ref|NP_195822.1|//uncharacterized protein [Arabidopsis thaliana];gi|674922870|emb|CDY10475.1|//BnaCnng03760D [Brassica napus]
BnaC08g28530D	819	14.356	69.6064	2.27757	0.000114973	0.0153118	Up	GO:0043231//intracellular membrane-bounded organelle	NA	NA	NA	gi|567184058|ref|XP_006402867.1|//hypothetical protein EUTSA_v10006130mg [Eutrema salsugineum]
BnaA05g35130D	786	23.3655	152.503	2.70638	6.19884e-07	0.000357962	Up	NA	GO:0003824//catalytic activity	NA	K07025//putative hydrolase of the HAD superfamily	gi|18402886|ref|NP_565738.1|//haloacid dehalogenase-like hydrolase domain-containing protein [Arabidopsis thaliana]
BnaC09g21440D	1695	311.236	1273.52	2.03275	0.000153083	0.0184989	Up	GO:0016020//membrane;GO:0009536//plastid	GO:0016160//amylase activity;GO:0004672//protein kinase activity;GO:0005102//receptor binding;GO:0043167//ion binding;GO:0032550//purine ribonucleoside binding	GO:0009826//unidimensional cell growth;GO:0000226//microtubule cytoskeleton organization;GO:0005982//starch metabolic process;GO:0003006//developmental process involved in reproduction;GO:0065008//regulation of biological quality;GO:0006950//response to stress;GO:0048588//developmental cell growth;GO:0009933//meristem structural organization;GO:0006464//cellular protein modification process;GO:00…	K01177//beta-amylase [EC:3.2.1.2]	gi|567158577|ref|XP_006418770.1|//hypothetical protein EUTSA_v10002460mg [Eutrema salsugineum]
BnaA09g20620D	957	755.017	2643.39	1.80781	5.35071e-06	0.00158388	Up	GO:0009526//plastid envelope;GO:0044436//thylakoid part;GO:0009534//chloroplast thylakoid;GO:0009570//chloroplast stroma	GO:0005488//binding;GO:0016491//oxidoreductase activity	GO:0006950//response to stress;GO:0009725//response to hormone;GO:0009767//photosynthetic electron transport chain	NA	gi|567162334|ref|XP_006396722.1|//hypothetical protein EUTSA_v10028808mg [Eutrema salsugineum]
BnaC06g34340D	1924	63.2356	293.105	2.21261	0.000172532	0.0200043	Up	GO:0043231//intracellular membrane-bounded organelle	NA	NA	NA	gi|922500207|ref|XP_013587906.1|//PREDICTED: uncharacterized protein LOC106296337 [Brassica oleracea var. oleracea];gi|567122118|ref|XP_006390561.1|//hypothetical protein EUTSA_v10018609mg [Eutrema salsugineum]
BnaC04g15090D	997	35.9165	121.839	1.76226	2.44921e-05	0.00474036	Up	GO:0016020//membrane;GO:0005911//cell-cell junction;GO:0044444//cytoplasmic part	GO:0016765//transferase activity, transferring alkyl or aryl (other than methyl) groups;GO:0072341//modified amino acid binding	GO:0014070//response to organic cyclic compound;GO:0032787//monocarboxylic acid metabolic process;GO:0009072//aromatic amino acid family metabolic process;GO:0009404//toxin metabolic process;GO:0006950//response to stress;GO:0009725//response to hormone	K00799//glutathione S-transferase [EC:2.5.1.18]	gi|297826329|ref|XP_002881047.1|//glutathione-s-transferase 5 [Arabidopsis lyrata subsp. lyrata];gi|922468642|ref|XP_013634296.1|//PREDICTED: glutathione S-transferase U5 [Brassica oleracea var. oleracea]
BnaA08g01090D	2604	8.9459	60.744	2.76344	3.17237e-05	0.0058051	Up	GO:0031090//organelle membrane;GO:0005911//cell-cell junction	NA	GO:0044763//single-organism cellular process	K17535//serine/threonine-protein kinase TNNI3K [EC:2.7.11.1]	gi|567131745|ref|XP_006392786.1|//hypothetical protein EUTSA_v10012021mg, partial [Eutrema salsugineum]
BnaA05g06750D	351	2.16418	14.6638	2.76036	0.000445067	0.0385202	Up	GO:0005911//cell-cell junction	GO:0016787//hydrolase activity;GO:0005488//binding	GO:0010876//lipid localization;GO:0019538//protein metabolic process	NA	gi|567213858|ref|XP_006410985.1|//hypothetical protein EUTSA_v10017444mg [Eutrema salsugineum]
BnaA04g09570D	513	88.6329	397.705	2.16579	2.79751e-09	5.97235e-06	Up	GO:0016020//membrane;GO:0043231//intracellular membrane-bounded organelle;GO:0044444//cytoplasmic part	NA	GO:0006007//glucose catabolic process;GO:0042743//hydrogen peroxide metabolic process;GO:0006970//response to osmotic stress;GO:0010038//response to metal ion;GO:0006996//organelle organization;GO:0042044//fluid transport	NA	gi|157849710|gb|ABV89638.1|//avirulence-responsive protein-related protein [Brassica rapa]
BnaA03g55670D	480	88.8536	641.239	2.85136	0.000448245	0.0386055	Up	NA	NA	GO:0009791//post-embryonic development;GO:0006950//response to stress	NA	gi|63020472|gb|AAY26119.1|//group 1 LEA protein [Sisymbrium irio]
BnaA05g16430D	954	22.7027	92.0426	2.01944	1.17794e-05	0.00276587	Up	GO:0044424//intracellular part;GO:0005911//cell-cell junction	GO:0016628//oxidoreductase activity, acting on the CH-CH group of donors, NAD or NADP as acceptor;GO:0036094//small molecule binding	GO:0000041//transition metal ion transport;GO:0009267//cellular response to starvation;GO:0009813//flavonoid biosynthetic process;GO:0010035//response to inorganic substance;GO:0045491//xylan metabolic process;GO:0015698//inorganic anion transport	K13081//leucoanthocyanidin reductase [EC:1.17.1.3]	gi|567145452|ref|XP_006415251.1|//hypothetical protein EUTSA_v10008239mg [Eutrema salsugineum]
BnaC07g26280D	969	67.3266	474.752	2.81793	4.16549e-06	0.00129851	Up	GO:0043231//intracellular membrane-bounded organelle;GO:0044444//cytoplasmic part	NA	GO:0009814//defense response, incompatible interaction;GO:0043248//proteasome assembly;GO:0035966//response to topologically incorrect protein;GO:0009404//toxin metabolic process;GO:0044271//cellular nitrogen compound biosynthetic process;GO:0009696//salicylic acid metabolic process;GO:0006511//ubiquitin-dependent protein catabolic process;GO:0009062//fatty acid catabolic process;GO:0019759//glyc…	K15450//tRNA wybutosine-synthesizing protein 3 [EC:2.1.1.282]	gi|567140930|ref|XP_006395209.1|//hypothetical protein EUTSA_v10004595mg [Eutrema salsugineum]
BnaC07g30280D	2299	48.4033	172.719	1.83525	2.91575e-05	0.00546323	Up	GO:0009536//plastid	GO:0034062//RNA polymerase activity;GO:0016987//sigma factor activity;GO:0001071//nucleic acid binding transcription factor activity	GO:0009657//plastid organization;GO:0019684//photosynthesis, light reaction;GO:0010556//regulation of macromolecule biosynthetic process;GO:0009637//response to blue light;GO:0006351//transcription, DNA-templated;GO:0032958//inositol phosphate biosynthetic process;GO:0009639//response to red or far red light	K03093//RNA polymerase sigma factor	gi|674952854|emb|CDX80416.1|//BnaC07g30280D [Brassica napus];gi|312282679|dbj|BAJ34205.1|//unnamed protein product [Thellungiella halophila]
BnaC02g03490D	606	963.121	3832.01	1.99231	5.80463e-07	0.000340785	Up	NA	GO:0016741//transferase activity, transferring one-carbon groups	GO:0008152//metabolic process	K17803//methyltransferase OMS1, mitochondrial [EC:2.1.1.-]	gi|565489645|ref|XP_006302462.1|//hypothetical protein CARUB_v10020554mg [Capsella rubella]
BnaA08g16740D	1110	499.261	1281.36	1.35982	0.000126393	0.0164008	Up	GO:0043231//intracellular membrane-bounded organelle	GO:0004175//endopeptidase activity	GO:0009414//response to water deprivation;GO:0006007//glucose catabolic process;GO:0006970//response to osmotic stress;GO:0019538//protein metabolic process;GO:0006952//defense response;GO:0010038//response to metal ion;GO:0006996//organelle organization;GO:0042044//fluid transport	K01373//cathepsin F [EC:3.4.22.41]	gi|18141287|gb|AAL60581.1|AF454959_1//senescence-associated cysteine protease [Brassica oleracea]
BnaCnng05590D	819	87.0338	261.578	1.58759	5.33784e-05	0.00858576	Up	GO:0043231//intracellular membrane-bounded organelle	GO:0042802//identical protein binding;GO:0044212//transcription regulatory region DNA binding;GO:0001071//nucleic acid binding transcription factor activity	GO:0003006//developmental process involved in reproduction;GO:0006970//response to osmotic stress;GO:0006787//porphyrin-containing compound catabolic process;GO:0009416//response to light stimulus;GO:0006351//transcription, DNA-templated;GO:0009606//tropism;GO:0009887//organ morphogenesis;GO:0010035//response to inorganic substance;GO:0015698//inorganic anion transport	K09338//homeobox-leucine zipper protein	gi|312282149|dbj|BAJ33940.1|//unnamed protein product [Thellungiella halophila]
BnaAnng17250D	900	43.2506	144.265	1.73793	1.25075e-05	0.00284248	Up	GO:0043231//intracellular membrane-bounded organelle	NA	NA	NA	gi|567201960|ref|XP_006407845.1|//hypothetical protein EUTSA_v10021229mg [Eutrema salsugineum]
BnaA02g11740D	1458	3.86886	28.4671	2.87931	0.000434666	0.0381353	Up	GO:0043231//intracellular membrane-bounded organelle	GO:0005488//binding	NA	NA	gi|567181279|ref|XP_006402126.1|//hypothetical protein EUTSA_v10015611mg [Eutrema salsugineum]
BnaA09g47700D	912	2.36504	19.4896	3.04277	0.000203531	0.0225101	Up	NA	GO:0004520//endodeoxyribonuclease activity;GO:0004521//endoribonuclease activity;GO:0097159//organic cyclic compound binding	GO:0010260//organ senescence;GO:0003006//developmental process involved in reproduction;GO:0006259//DNA metabolic process	NA	gi|521953435|gb|AGQ04171.1|//endonuclease [Brassica rapa var. parachinensis]
BnaA06g33410D	759	15.9154	148.078	3.21786	9.52383e-06	0.00233788	Up	GO:0031090//organelle membrane;GO:0009532//plastid stroma;GO:0009526//plastid envelope;GO:0009534//chloroplast thylakoid	GO:0009975//cyclase activity	GO:0006605//protein targeting;GO:0009626//plant-type hypersensitive response;GO:0009414//response to water deprivation;GO:0006970//response to osmotic stress;GO:0051707//response to other organism;GO:0009755//hormone-mediated signaling pathway;GO:0009694//jasmonic acid metabolic process	K10525//allene oxide cyclase [EC:5.3.99.6]	gi|565467682|ref|XP_006291721.1|//hypothetical protein CARUB_v10017888mg [Capsella rubella]
BnaA02g05230D	1719	96.006	480.262	2.32263	3.52853e-08	4.25397e-05	Up	GO:0005618//cell wall;GO:0005911//cell-cell junction	GO:0016682//oxidoreductase activity, acting on diphenols and related substances as donors, oxygen as acceptor;GO:0046914//transition metal ion binding	GO:0006694//steroid biosynthetic process;GO:0030148//sphingolipid biosynthetic process	K00423//L-ascorbate oxidase [EC:1.10.3.3]	gi|567176270|ref|XP_006400680.1|//hypothetical protein EUTSA_v10013093mg [Eutrema salsugineum]
BnaC08g12000D	1185	26.2243	88.1797	1.74954	4.50002e-05	0.00747715	Up	GO:0044424//intracellular part	GO:0046872//metal ion binding;GO:0016706//oxidoreductase activity, acting on paired donors, with incorporation or reduction of molecular oxygen, 2-oxoglutarate as one donor, and incorporation of one atom each of oxygen into both donors;GO:0016679//oxidoreductase activity, acting on diphenols and related substances as donors;GO:0016491//oxidoreductase activity	GO:0044707//single-multicellular organism process;GO:0003006//developmental process involved in reproduction;GO:0009685//gibberellin metabolic process;GO:0009813//flavonoid biosynthetic process;GO:0009827//plant-type cell wall modification;GO:0010476//gibberellin mediated signaling pathway;GO:0055114//oxidation-reduction process;GO:0007568//aging	K05278//flavonol synthase [EC:1.14.11.23];K04124//gibberellin 3-beta-dioxygenase [EC:1.14.11.15];K05277//leucoanthocyanidin dioxygenase [EC:1.14.11.19];K06892//feruloyl-CoA ortho-hydroxylase [EC:1.14.11.-]	gi|923792794|ref|XP_013684833.1|//PREDICTED: protein SRG1-like [Brassica napus];gi|297803592|ref|XP_002869680.1|//oxidoreductase [Arabidopsis lyrata subsp. lyrata]
BnaA10g04310D	1338	93.2693	241.554	1.37287	0.000379505	0.0351566	Up	GO:0009536//plastid	GO:0016702//oxidoreductase activity, acting on single donors with incorporation of molecular oxygen, incorporation of two atoms of oxygen;GO:0043169//cation binding;GO:0005515//protein binding	GO:0018130//heterocycle biosynthetic process;GO:0006520//cellular amino acid metabolic process;GO:0016109//tetraterpenoid biosynthetic process	K00457//4-hydroxyphenylpyruvate dioxygenase [EC:1.13.11.27]	gi|377657549|gb|AFB74208.1|//4-hydroxyphenylpyruvate dioxygenase [Brassica napus]
BnaA09g02630D	768	17.9236	242.679	3.75911	1.46349e-08	2.14801e-05	Up	NA	GO:0005488//binding	GO:0006351//transcription, DNA-templated;GO:0009755//hormone-mediated signaling pathway	K05747//Wiskott-Aldrich syndrome protein	gi|567141163|ref|XP_006395274.1|//hypothetical protein EUTSA_v10004771mg [Eutrema salsugineum]
BnaC08g19610D	1268	7.30407	99.4173	3.76672	1.08e-07	0.000100363	Up	NA	NA	GO:0009408//response to heat	NA	gi|297845080|ref|XP_002890421.1|//zinc-binding family protein [Arabidopsis lyrata subsp. lyrata];gi|565495354|ref|XP_006305316.1|//hypothetical protein CARUB_v10009696mg [Capsella rubella]
BnaC08g23150D	1320	244.935	622.965	1.34676	0.000143596	0.0177482	Up	GO:0042579//microbody	GO:0016634//oxidoreductase activity, acting on the CH-CH group of donors, oxygen as acceptor;GO:0000166//nucleotide binding	GO:0003006//developmental process involved in reproduction;GO:0009062//fatty acid catabolic process;GO:0006625//protein targeting to peroxisome;GO:0009057//macromolecule catabolic process	K00232//acyl-CoA oxidase [EC:1.3.3.6]	gi|15231059|ref|NP_190752.1|//acyl-coenzyme A oxidase 4 [Arabidopsis thaliana]
BnaC01g31210D	1245	92.9256	261.431	1.49228	6.11056e-06	0.00175712	Up	GO:0016020//membrane	GO:0097159//organic cyclic compound binding;GO:1901363//heterocyclic compound binding;GO:0004672//protein kinase activity;GO:0036094//small molecule binding	GO:0006605//protein targeting;GO:0009690//cytokinin metabolic process;GO:0009746//response to hexose;GO:0006970//response to osmotic stress;GO:0009813//flavonoid biosynthetic process;GO:0006873//cellular ion homeostasis;GO:0030001//metal ion transport;GO:0009626//plant-type hypersensitive response;GO:0044238//primary metabolic process;GO:0006796//phosphate-containing compound metabolic process;GO…	K07198//5'-AMP-activated protein kinase, catalytic alpha subunit [EC:2.7.11.11];K12761//carbon catabolite-derepressing protein kinase [EC:2.7.11.1]	gi|430217982|gb|AGA37210.1|//CBL-interacting protein kinase 7.1 [Brassica napus]
BnaA09g36810D	2772	234.893	578.565	1.30047	0.000128537	0.0164946	Up	GO:0044424//intracellular part;GO:0005911//cell-cell junction	GO:0003824//catalytic activity;GO:0008378//galactosyltransferase activity;GO:0004557//alpha-galactosidase activity	GO:0009313//oligosaccharide catabolic process;GO:0006950//response to stress;GO:0009628//response to abiotic stimulus	K06617//raffinose synthase [EC:2.4.1.82]	gi|488787|emb|CAA55893.1|//putative imbibition protein [Brassica oleracea];gi|923625768|ref|XP_013748965.1|//PREDICTED: probable galactinol--sucrose galactosyltransferase 2 [Brassica napus]
BnaC08g34130D	1957	102.437	286.765	1.48514	0.000416027	0.0371948	Up	GO:0009536//plastid	GO:0010334//sesquiterpene synthase activity;GO:0046872//metal ion binding;GO:0019203//carbohydrate phosphatase activity;GO:0009975//cyclase activity;GO:0035251//UDP-glucosyltransferase activity	GO:0048437//floral organ development;GO:0016098//monoterpenoid metabolic process;GO:0009888//tissue development;GO:0006950//response to stress;GO:0015851//nucleobase transport;GO:0006714//sesquiterpenoid metabolic process;GO:0043692//monoterpene metabolic process;GO:0009725//response to hormone;GO:0051707//response to other organism;GO:0005991//trehalose metabolic process	K12467//myrcene/ocimene synthase [EC:4.2.3.15];K07385//1,8-cineole synthase [EC:4.2.3.108]	gi|922545879|ref|XP_013600730.1|//PREDICTED: beta-myrcene/(E)-beta-ocimene synthase 2, chloroplastic isoform X1 [Brassica oleracea var. oleracea];gi|565472170|ref|XP_006293887.1|//hypothetical protein CARUB_v10022874mg [Capsella rubella];gi|922545881|ref|XP_013600731.1|//PREDICTED: beta-myrcene/(E)-beta-ocimene synthase 2, chloroplastic isoform X2 [Brassica oleracea var. oleracea]
BnaC03g45140D	1874	33.8887	209.224	2.62617	7.27961e-05	0.0108426	Up	GO:0005911//cell-cell junction	NA	NA	NA	gi|567208914|ref|XP_006409707.1|//hypothetical protein EUTSA_v10022640mg [Eutrema salsugineum];gi|674881930|emb|CDY50404.1|//BnaC03g45140D [Brassica napus]
BnaC08g23370D	1604	62.6659	222.146	1.82575	7.35949e-05	0.0109385	Up	GO:0016020//membrane	GO:0008375//acetylglucosaminyltransferase activity;GO:0008194//UDP-glycosyltransferase activity	NA	K12471//epsin;K13680//beta-mannan synthase [EC:2.4.1.32];K14306//nuclear pore complex protein Nup62	gi|674959982|emb|CDX73666.1|//BnaC08g23370D [Brassica napus];gi|567187578|ref|XP_006403851.1|//hypothetical protein EUTSA_v10010507mg [Eutrema salsugineum]
BnaC07g30010D	1079	135.181	606.433	2.16545	2.65412e-05	0.00501301	Up	GO:0031090//organelle membrane;GO:0009536//plastid	GO:0017057//6-phosphogluconolactonase activity;GO:0052689//carboxylic ester hydrolase activity	GO:0006098//pentose-phosphate shunt;GO:0006007//glucose catabolic process;GO:0005975//carbohydrate metabolic process	K01057//6-phosphogluconolactonase [EC:3.1.1.31]	gi|14009294|gb|AAK50346.1|//putative 6-phosphogluconolactonase [Brassica carinata];gi|922515854|ref|XP_013593029.1|//PREDICTED: probable 6-phosphogluconolactonase 3 [Brassica oleracea var. oleracea]
BnaA10g11080D	1269	63.0902	296.556	2.23281	6.16252e-05	0.00971265	Up	GO:0043231//intracellular membrane-bounded organelle;GO:0043234//protein complex	GO:0046872//metal ion binding;GO:0004721//phosphoprotein phosphatase activity;GO:0019900//kinase binding	GO:0006605//protein targeting;GO:0009738//abscisic acid-activated signaling pathway;GO:0010118//stomatal movement;GO:0009845//seed germination;GO:0009627//systemic acquired resistance;GO:0000302//response to reactive oxygen species;GO:0006972//hyperosmotic response;GO:0044248//cellular catabolic process;GO:0009626//plant-type hypersensitive response;GO:0000160//phosphorelay signal transduction sy…	K14497//protein phosphatase 2C [EC:3.1.3.16]	gi|455659471|gb|AGG35959.1|//ABA insensitive PP2C protein 2 [Brassica napus]
BnaAnng07820D	762	3.30175	52.2485	3.98409	3.67632e-08	4.25397e-05	Up	GO:0016021//integral component of membrane	NA	NA	NA	gi|685278153|ref|XP_009130013.1|//PREDICTED: uncharacterized protein LOC103854799 [Brassica rapa];gi|565435337|ref|XP_006281259.1|//hypothetical protein CARUB_v10027303mg [Capsella rubella]
BGI_novel_G000732	674	1.26921	17.2018	3.76055	1.64523e-06	0.00068993	Up	GO:0005737//cytoplasm	NA	GO:0000045//autophagosome assembly	K08336//ubiquitin-like protein ATG12	gi|685313872|ref|XP_009147532.1|//PREDICTED: ubiquitin-like protein ATG12A [Brassica rapa]
BnaA07g09050D	1641	13.8521	93.7326	2.75845	7.07995e-06	0.00194081	Up	NA	GO:0046527//glucosyltransferase activity	NA	K13680//beta-mannan synthase [EC:2.4.1.32]	gi|567148271|ref|XP_006416032.1|//hypothetical protein EUTSA_v10007269mg [Eutrema salsugineum]
BnaC01g14360D	1422	105.84	352.032	1.73382	0.000158837	0.0189665	Up	NA	GO:0016772//transferase activity, transferring phosphorus-containing groups	NA	K04733//interleukin-1 receptor-associated kinase 4 [EC:2.7.11.1];K18213//proteinaceous RNase P [EC:3.1.26.5];K04730//interleukin-1 receptor-associated kinase 1 [EC:2.7.11.1]	gi|565442288|ref|XP_006283439.1|//hypothetical protein CARUB_v10004487mg [Capsella rubella];gi|674922340|emb|CDY10821.1|//BnaC01g14360D [Brassica napus]
BnaA08g00030D	1044	81.4493	201.861	1.30939	2.31641e-06	0.000877385	Up	GO:0016020//membrane;GO:0009534//chloroplast thylakoid	GO:0005488//binding	GO:0009814//defense response, incompatible interaction;GO:0006869//lipid transport;GO:0046942//carboxylic acid transport;GO:0009755//hormone-mediated signaling pathway;GO:0009696//salicylic acid metabolic process;GO:0016192//vesicle-mediated transport	NA	gi|567130937|ref|XP_006392556.1|//hypothetical protein EUTSA_v10011617mg [Eutrema salsugineum]
BnaC09g38140D	1462	1.86609	14.5756	2.96546	8.11052e-05	0.0118301	Up	GO:0043231//intracellular membrane-bounded organelle;GO:0044444//cytoplasmic part	GO:0004713//protein tyrosine kinase activity;GO:0032550//purine ribonucleoside binding	GO:0010051//xylem and phloem pattern formation;GO:0006605//protein targeting;GO:0009627//systemic acquired resistance;GO:0006972//hyperosmotic response;GO:0006464//cellular protein modification process;GO:0009626//plant-type hypersensitive response;GO:0006984//ER-nucleus signaling pathway;GO:0043401//steroid hormone mediated signaling pathway;GO:0006796//phosphate-containing compound metabolic pr…	NA	gi|430219402|gb|AGA37259.1|//mitogen-activated protein kinase kinase kinase Raf17.2 [Brassica napus];gi|922479769|ref|XP_013637909.1|//PREDICTED: serine/threonine-protein kinase TNNI3K [Brassica oleracea var. oleracea]
BnaA01g07240D	1350	71.7676	713.443	3.31339	2.3598e-08	3.02273e-05	Up	GO:0043231//intracellular membrane-bounded organelle	GO:0003824//catalytic activity	GO:0000097//sulfur amino acid biosynthetic process;GO:0008380//RNA splicing;GO:0006753//nucleoside phosphate metabolic process	K01513//ectonucleotide pyrophosphatase/phosphodiesterase family member 1/3 [EC:3.1.4.1 3.6.1.9]	gi|567218376|ref|XP_006412817.1|//hypothetical protein EUTSA_v10027375mg [Eutrema salsugineum]
BnaA08g01070D	1124	11.4638	59.8251	2.38366	6.55857e-06	0.00184832	Up	GO:0043231//intracellular membrane-bounded organelle	GO:0016702//oxidoreductase activity, acting on single donors with incorporation of molecular oxygen, incorporation of two atoms of oxygen;GO:0016790//thiolester hydrolase activity	GO:0003006//developmental process involved in reproduction;GO:0009791//post-embryonic development;GO:0006089//lactate metabolic process;GO:0006970//response to osmotic stress	K17725//sulfur dioxygenase [EC:1.13.11.18]	gi|297853134|ref|XP_002894448.1|//predicted protein [Arabidopsis lyrata subsp. lyrata];gi|923687110|ref|XP_013655434.1|//PREDICTED: persulfide dioxygenase ETHE1 homolog, mitochondrial-like [Brassica napus]
BnaC06g20270D	915	39.7427	107.678	1.43796	0.000482422	0.0403663	Up	GO:0016021//integral component of membrane	NA	NA	K15032//mTERF domain-containing protein, mitochondrial	gi|922507247|ref|XP_013590319.1|//PREDICTED: uncharacterized protein LOC106298721 [Brassica oleracea var. oleracea];gi|565487333|ref|XP_006301306.1|//hypothetical protein CARUB_v10021713mg [Capsella rubella]
BnaC07g15380D	651	65.3472	329.279	2.33311	1.33434e-05	0.00299381	Up	GO:0043231//intracellular membrane-bounded organelle;GO:0005911//cell-cell junction;GO:0044444//cytoplasmic part	GO:0008092//cytoskeletal protein binding	GO:0009414//response to water deprivation;GO:0006970//response to osmotic stress;GO:0009409//response to cold;GO:0009845//seed germination;GO:0009725//response to hormone	NA	gi|33410861|gb|AAO48424.1|//cold-regulated protein Cor25 [Brassica rapa subsp. pekinensis]
BnaA01g15250D	1281	504.089	1402.09	1.47583	0.000362732	0.0338923	Up	GO:0043231//intracellular membrane-bounded organelle;GO:0043234//protein complex	GO:0046872//metal ion binding;GO:0004721//phosphoprotein phosphatase activity;GO:0019900//kinase binding	GO:0006605//protein targeting;GO:0009738//abscisic acid-activated signaling pathway;GO:0010118//stomatal movement;GO:0009845//seed germination;GO:0009627//systemic acquired resistance;GO:0000302//response to reactive oxygen species;GO:0006972//hyperosmotic response;GO:0044248//cellular catabolic process;GO:0009626//plant-type hypersensitive response;GO:0000160//phosphorelay signal transduction sy…	K14497//protein phosphatase 2C [EC:3.1.3.16]	gi|455659457|gb|AGG35958.1|//ABA insensitive PP2C protein 1 [Brassica napus]
BnaAnng22050D	1892	230.978	1046.07	2.17916	2.21557e-08	2.89054e-05	Up	GO:0005618//cell wall;GO:0009532//plastid stroma;GO:0005911//cell-cell junction;GO:0005576//extracellular region;GO:0042579//microbody	GO:0047635//alanine-oxo-acid transaminase activity;GO:0043168//anion binding;GO:0016846//carbon-sulfur lyase activity;GO:0016755//transferase activity, transferring amino-acyl groups	GO:0018871//1-aminocyclopropane-1-carboxylate metabolic process;GO:0016042//lipid catabolic process;GO:0000097//sulfur amino acid biosynthetic process;GO:0009746//response to hexose;GO:0006970//response to osmotic stress;GO:0042743//hydrogen peroxide metabolic process;GO:0009627//systemic acquired resistance;GO:0043094//cellular metabolic compound salvage;GO:0032958//inositol phosphate biosynthet…	K14272//glutamate--glyoxylate aminotransferase [EC:2.6.1.4 2.6.1.2 2.6.1.44]	gi|674868018|emb|CDY66294.1|//BnaAnng22050D [Brassica napus];gi|567123298|ref|XP_006390865.1|//hypothetical protein EUTSA_v10018474mg [Eutrema salsugineum]
BnaC05g40330D	2411	9.15454	42.6053	2.21847	0.000575842	0.045634	Up	GO:0043231//intracellular membrane-bounded organelle	GO:0005488//binding;GO:0003676//nucleic acid binding	NA	K14007//protein transport protein SEC24;K13963//serpin B;K03065//26S proteasome regulatory subunit T5;K05658//ATP-binding cassette, subfamily B (MDR/TAP), member 1 [EC:3.6.3.44]	gi|15230660|ref|NP_187908.1|//hAT transposon superfamily protein [Arabidopsis thaliana];gi|922490465|ref|XP_013584845.1|//PREDICTED: uncharacterized protein LOC106293737 [Brassica oleracea var. oleracea]
BnaA07g20400D	1748	85.8854	187.895	1.12944	0.000371327	0.0345123	Up	GO:0043231//intracellular membrane-bounded organelle	NA	GO:0009813//flavonoid biosynthetic process;GO:0006950//response to stress	K14404//cleavage and polyadenylation specificity factor subunit 4;K20102//YTH domain-containing family protein	gi|674965757|emb|CDX68000.1|//BnaA07g20400D [Brassica napus];gi|297839789|ref|XP_002887776.1|//evolutionarily conserved C-terminal region 8 [Arabidopsis lyrata subsp. lyrata]
BnaC05g35710D	1248	631.033	2781.43	2.14004	3.06076e-14	3.59389e-10	Up	GO:0043231//intracellular membrane-bounded organelle	NA	GO:0009411//response to UV	K08900//mitochondrial chaperone BCS1	gi|567197882|ref|XP_006406690.1|//hypothetical protein EUTSA_v10020677mg [Eutrema salsugineum]
BnaC03g69650D	2601	10.7501	70.0779	2.70462	0.000109	0.0146269	Up	GO:0031090//organelle membrane;GO:0005911//cell-cell junction	NA	GO:0044763//single-organism cellular process	K17535//serine/threonine-protein kinase TNNI3K [EC:2.7.11.1]	gi|567131745|ref|XP_006392786.1|//hypothetical protein EUTSA_v10012021mg, partial [Eutrema salsugineum]
BnaC03g21300D	1573	147.984	628.443	2.08634	0.0004839	0.0404012	Up	GO:0043231//intracellular membrane-bounded organelle	GO:0043168//anion binding;GO:0008483//transaminase activity	NA	K00827//alanine-glyoxylate transaminase / (R)-3-amino-2-methylpropionate-pyruvate transaminase [EC:2.6.1.44 2.6.1.40]	gi|922455701|ref|XP_013630040.1|//PREDICTED: alanine--glyoxylate aminotransferase 2 homolog 2, mitochondrial isoform X2 [Brassica oleracea var. oleracea];gi|567214105|ref|XP_006411052.1|//hypothetical protein EUTSA_v10016589mg [Eutrema salsugineum]
BnaA05g00940D	1563	73.1756	189.935	1.37607	0.00034625	0.033009	Up	GO:0009536//plastid	GO:0046914//transition metal ion binding;GO:0046906//tetrapyrrole binding;GO:0016491//oxidoreductase activity	GO:0044710//single-organism metabolic process	K15639//PHYB activation tagged suppressor 1 [EC:1.14.-.-]	gi|567166656|ref|XP_006397886.1|//hypothetical protein EUTSA_v10001402mg [Eutrema salsugineum]
BnaA02g07120D	342	4.49942	47.954	3.41384	1.19429e-05	0.00277687	Up	GO:0030312//external encapsulating structure;GO:0005576//extracellular region	GO:0005488//binding	GO:0006972//hyperosmotic response;GO:0010876//lipid localization;GO:0009725//response to hormone;GO:0051234//establishment of localization	NA	gi|567177285|ref|XP_006400974.1|//hypothetical protein EUTSA_v10014841mg [Eutrema salsugineum]
BnaA05g23730D	583	4.24858	59.6918	3.81248	9.23339e-07	0.000442518	Up	GO:0016021//integral component of membrane;GO:0009536//plastid	NA	GO:0009642//response to light intensity	NA	gi|685311252|ref|XP_009146199.1|//PREDICTED: uncharacterized protein LOC103869875 [Brassica rapa];gi|567198679|ref|XP_006406920.1|//hypothetical protein EUTSA_v10021746mg [Eutrema salsugineum]
BnaC02g45740D	705	53.8096	173.454	1.68862	0.000159991	0.0190397	Up	GO:0043231//intracellular membrane-bounded organelle	GO:0008135//translation factor activity, RNA binding	GO:0006412//translation	K17616//CTD small phosphatase-like protein 2 [EC:3.1.3.-];K01228//mannosyl-oligosaccharide glucosidase [EC:3.2.1.106]	gi|567124828|ref|XP_006391288.1|//hypothetical protein EUTSA_v10019076mg [Eutrema salsugineum]
BnaAnng30540D	1251	201.301	548.601	1.4464	0.000192153	0.0216956	Up	GO:0030312//external encapsulating structure;GO:0005576//extracellular region	GO:0015925//galactosidase activity;GO:0043167//ion binding	GO:0044238//primary metabolic process;GO:0006873//cellular ion homeostasis;GO:0030001//metal ion transport	K12309//beta-galactosidase [EC:3.2.1.23]	gi|565431737|ref|XP_006280080.1|//hypothetical protein CARUB_v10025963mg [Capsella rubella]
BnaC01g04330D	1524	84.5695	339.881	2.00682	7.01042e-05	0.0105532	Up	GO:0043231//intracellular membrane-bounded organelle	GO:0003677//DNA binding;GO:0005515//protein binding;GO:0043565//sequence-specific DNA binding;GO:0003700//transcription factor activity, sequence-specific DNA binding;GO:0001071//nucleic acid binding transcription factor activity	GO:0000160//phosphorelay signal transduction system;GO:0006970//response to osmotic stress;GO:0006355//regulation of transcription, DNA-templated;GO:0006351//transcription, DNA-templated;GO:0009755//hormone-mediated signaling pathway;GO:0000302//response to reactive oxygen species	K14432//ABA responsive element binding factor	gi|674964558|emb|CDX69020.1|//BnaC01g04330D [Brassica napus];gi|455659437|gb|AGG35956.1|//ABA-responsive element binding factor 3 [Brassica napus]
BnaA06g17430D	1929	162.451	524.04	1.68967	0.000277406	0.028365	Up	GO:0031224//intrinsic component of membrane;GO:0016021//integral component of membrane	GO:0005215//transporter activity	GO:0044763//single-organism cellular process;GO:0055085//transmembrane transport;GO:0051234//establishment of localization	K13783//MFS transporter, OPA family, solute carrier family 37 (glycerol-3-phosphate transporter), member 1/2	gi|923545281|ref|XP_013734685.1|//PREDICTED: putative glycerol-3-phosphate transporter 1 [Brassica napus];gi|565466018|ref|XP_006290898.1|//hypothetical protein CARUB_v10017010mg [Capsella rubella]
BGI_novel_G002161	449	4.77009	73.718	3.94993	2.08276e-10	9.78215e-07	Up	NA	NA	NA	NA	gi|685279607|ref|XP_009130725.1|//PREDICTED: uncharacterized protein LOC103855488 [Brassica rapa]
BnaA05g16720D	1275	18.9612	104.975	2.46892	3.41894e-06	0.00115802	Up	GO:0016020//membrane	GO:0004672//protein kinase activity;GO:0032550//purine ribonucleoside binding	GO:0006605//protein targeting;GO:0009690//cytokinin metabolic process;GO:0009746//response to hexose;GO:0006970//response to osmotic stress;GO:0009813//flavonoid biosynthetic process;GO:0007154//cell communication;GO:0006873//cellular ion homeostasis;GO:0030001//metal ion transport;GO:0009626//plant-type hypersensitive response;GO:0006464//cellular protein modification process;GO:0006796//phospha…	K07198//5'-AMP-activated protein kinase, catalytic alpha subunit [EC:2.7.11.11];K12761//carbon catabolite-derepressing protein kinase [EC:2.7.11.1]	gi|430217982|gb|AGA37210.1|//CBL-interacting protein kinase 7.1 [Brassica napus]
BnaA03g57280D	820	53.3856	210.557	1.97969	1.3555e-06	0.000585866	Up	GO:0043231//intracellular membrane-bounded organelle	NA	GO:0008104//protein localization;GO:0009725//response to hormone	NA	gi|685286966|ref|XP_009134412.1|//PREDICTED: uncharacterized protein LOC103858746 isoform X4 [Brassica rapa];gi|567161536|ref|XP_006396488.1|//hypothetical protein EUTSA_v10029065mg [Eutrema salsugineum];gi|685286964|ref|XP_009134411.1|//PREDICTED: uncharacterized protein LOC103858746 isoform X3 [Brassica rapa]
BnaA09g33720D	864	821.159	3168.39	1.94802	6.6318e-05	0.0100911	Up	GO:0031224//intrinsic component of membrane;GO:0005911//cell-cell junction;GO:0009536//plastid	GO:0044389//ubiquitin-like protein ligase binding;GO:0005372//water transmembrane transporter activity	GO:0055085//transmembrane transport;GO:0000041//transition metal ion transport;GO:0009267//cellular response to starvation;GO:0006007//glucose catabolic process;GO:0009414//response to water deprivation;GO:0000097//sulfur amino acid biosynthetic process;GO:0009746//response to hexose;GO:0006970//response to osmotic stress;GO:0048588//developmental cell growth;GO:0006996//organelle organization;GO…	K09872//aquaporin PIP	gi|5081421|gb|AAD39373.1|AF118382_1//plasma membrane intrinsic protein 1 [Brassica napus]
BnaC04g00160D	489	166.454	655.519	1.97751	8.00724e-06	0.00210542	Up	GO:0043231//intracellular membrane-bounded organelle;GO:0016020//membrane	NA	GO:0009607//response to biotic stimulus	NA	gi|567166932|ref|XP_006397968.1|//hypothetical protein EUTSA_v10001666mg [Eutrema salsugineum]
BnaA09g36850D	882	50.3403	226.642	2.17063	2.06964e-05	0.0042386	Up	GO:0044424//intracellular part	NA	NA	NA	gi|567184058|ref|XP_006402867.1|//hypothetical protein EUTSA_v10006130mg [Eutrema salsugineum]
BnaC05g22410D	681	508.5	1856.85	1.86854	2.88819e-07	0.000207628	Up	GO:0009534//chloroplast thylakoid;GO:0009706//chloroplast inner membrane	NA	GO:0006972//hyperosmotic response;GO:0009414//response to water deprivation;GO:0009409//response to cold;GO:0009725//response to hormone;GO:0006873//cellular ion homeostasis;GO:0030001//metal ion transport	NA	gi|567146670|ref|XP_006415579.1|//hypothetical protein EUTSA_v10008700mg [Eutrema salsugineum]
BnaA08g05660D	1497	44.0787	718.68	4.0272	7.42377e-10	2.61506e-06	Up	GO:0009536//plastid	GO:0016160//amylase activity;GO:0043167//ion binding	GO:0005982//starch metabolic process;GO:0051707//response to other organism	K01177//beta-amylase [EC:3.2.1.2]	gi|222427551|dbj|BAH20736.1|//beta-amylase [Raphanus sativus]
BnaC03g02770D	1029	103.161	765.596	2.89168	1.25073e-07	0.000112968	Up	GO:0005618//cell wall;GO:0005911//cell-cell junction;GO:0044444//cytoplasmic part	GO:0004857//enzyme inhibitor activity	GO:0006605//protein targeting;GO:0042743//hydrogen peroxide metabolic process;GO:0009627//systemic acquired resistance;GO:0006351//transcription, DNA-templated;GO:0032787//monocarboxylic acid metabolic process;GO:0009626//plant-type hypersensitive response;GO:0006470//protein dephosphorylation;GO:0009755//hormone-mediated signaling pathway	K01188//beta-glucosidase [EC:3.2.1.21];K13420//LRR receptor-like serine/threonine-protein kinase FLS2 [EC:2.7.11.1]	gi|22256016|gb|AAM94867.1|//polygalacturonase inhibitor protein [Brassica napus]
BnaC04g15750D	2860	195.817	493.375	1.33318	6.5589e-06	0.00184832	Up	GO:0030312//external encapsulating structure	GO:0030246//carbohydrate binding;GO:0004565//beta-galactosidase activity;GO:0015925//galactosidase activity;GO:0043167//ion binding	GO:0044238//primary metabolic process;GO:0005975//carbohydrate metabolic process	K12309//beta-galactosidase [EC:3.2.1.23]	gi|922473829|ref|XP_013635861.1|//PREDICTED: beta-galactosidase 8 [Brassica oleracea var. oleracea];gi|56201401|dbj|BAD20774.2|//beta-galactosidase [Raphanus sativus]
BnaC08g11300D	1527	4.94674	24.9709	2.3357	0.000188533	0.0214634	Up	GO:0016021//integral component of membrane	GO:0015205//nucleobase transmembrane transporter activity;GO:0005215//transporter activity	GO:0006810//transport;GO:0015851//nucleobase transport;GO:0051707//response to other organism	NA	gi|923689066|ref|XP_013655979.1|//PREDICTED: probable purine permease 10 isoform X1 [Brassica napus];gi|297804352|ref|XP_002870060.1|//purine permease family protein [Arabidopsis lyrata subsp. lyrata]
BnaC05g29370D	1278	22.2591	81.3022	1.8689	8.75477e-05	0.0125162	Up	GO:0016020//membrane	GO:0097159//organic cyclic compound binding;GO:1901363//heterocyclic compound binding;GO:0004672//protein kinase activity;GO:0036094//small molecule binding	GO:0006605//protein targeting;GO:0009690//cytokinin metabolic process;GO:0009746//response to hexose;GO:0006970//response to osmotic stress;GO:0009813//flavonoid biosynthetic process;GO:0006873//cellular ion homeostasis;GO:0030001//metal ion transport;GO:0009626//plant-type hypersensitive response;GO:0044238//primary metabolic process;GO:0006796//phosphate-containing compound metabolic process;GO…	K07198//5'-AMP-activated protein kinase, catalytic alpha subunit [EC:2.7.11.11];K12761//carbon catabolite-derepressing protein kinase [EC:2.7.11.1]	gi|430217982|gb|AGA37210.1|//CBL-interacting protein kinase 7.1 [Brassica napus]
BGI_novel_G003538	1800	1.29645	28.8795	4.47741	2.4843e-09	5.83404e-06	Up	NA	NA	NA	K11498//centromeric protein E	gi|674942244|emb|CDX90994.1|//BnaC02g06030D [Brassica napus]
BnaCnng39740D	468	1.14415	13.1499	3.5227	8.60553e-06	0.00219662	Up	GO:0005874//microtubule;GO:0005911//cell-cell junction;GO:0009536//plastid;GO:0031225//anchored component of membrane	GO:0015631//tubulin binding;GO:0043168//anion binding;GO:0046914//transition metal ion binding	GO:0009267//cellular response to starvation;GO:0032026//response to magnesium ion;GO:0031111//negative regulation of microtubule polymerization or depolymerization;GO:0007019//microtubule depolymerization;GO:0002237//response to molecule of bacterial origin;GO:0030865//cortical cytoskeleton organization;GO:0009651//response to salt stress;GO:0006498//N-terminal protein lipidation;GO:0009826//unid…	NA	gi|604856672|gb|AHV84997.1|//plasma-membrane associated cation-binding protein 1 [Brassica rapa]
BnaC03g25510D	861	505.464	1236.83	1.29097	0.000566156	0.0451202	Up	GO:0005911//cell-cell junction;GO:0009526//plastid envelope;GO:0031225//anchored component of membrane	GO:0005372//water transmembrane transporter activity	GO:0015669//gas transport;GO:0006007//glucose catabolic process;GO:0006970//response to osmotic stress;GO:0009746//response to hexose;GO:0006996//organelle organization;GO:0008104//protein localization;GO:0010038//response to metal ion;GO:0070838//divalent metal ion transport;GO:0042044//fluid transport	K09872//aquaporin PIP	gi|2199574|gb|AAB61378.1|//aquaporin [Brassica rapa subsp. oleifera]
BnaC09g16910D	1017	39.8205	401.916	3.33531	3.42931e-05	0.00614754	Up	NA	GO:0016787//hydrolase activity	NA	K00514//zeta-carotene desaturase [EC:1.3.5.6];K01188//beta-glucosidase [EC:3.2.1.21];K10396//kinesin family member 5;K10960//geranylgeranyl reductase [EC:1.3.1.83]	gi|565487347|ref|XP_006301313.1|//hypothetical protein CARUB_v10021720mg [Capsella rubella]
BnaC01g00680D	1533	223.02	1929.56	3.11302	2.63831e-07	0.000194015	Up	GO:0044424//intracellular part	GO:0016872//intramolecular lyase activity;GO:0036094//small molecule binding	GO:0006658//phosphatidylserine metabolic process;GO:0009267//cellular response to starvation;GO:0003006//developmental process involved in reproduction;GO:0006787//porphyrin-containing compound catabolic process;GO:0002252//immune effector process;GO:0006020//inositol metabolic process;GO:0032958//inositol phosphate biosynthetic process;GO:0000302//response to reactive oxygen species;GO:0006952//…	K01858//myo-inositol-1-phosphate synthase [EC:5.5.1.4]	gi|215274557|gb|ACJ65004.1|//myo-inositol 1-phosphate synthase type 2 [Brassica napus]
BnaA07g34970D	1699	61.4689	160.313	1.38296	1.98024e-05	0.00412751	Up	GO:0031224//intrinsic component of membrane	GO:0015075//ion transmembrane transporter activity	GO:0044763//single-organism cellular process;GO:0009411//response to UV;GO:0009813//flavonoid biosynthetic process;GO:0034285//response to disaccharide;GO:0006811//ion transport	NA	gi|567119508|ref|XP_006389880.1|//hypothetical protein EUTSA_v10018658mg [Eutrema salsugineum];gi|685339538|ref|XP_009106675.1|//PREDICTED: metal tolerance protein 9 isoform X2 [Brassica rapa]
BnaC02g42580D	930	52.217	129.848	1.31423	0.000255735	0.0266127	Up	GO:0044424//intracellular part	GO:0016706//oxidoreductase activity, acting on paired donors, with incorporation or reduction of molecular oxygen, 2-oxoglutarate as one donor, and incorporation of one atom each of oxygen into both donors	GO:0000041//transition metal ion transport;GO:0009267//cellular response to starvation;GO:0009813//flavonoid biosynthetic process;GO:0009411//response to UV;GO:0009581//detection of external stimulus;GO:0034285//response to disaccharide;GO:0010035//response to inorganic substance;GO:0009725//response to hormone;GO:0015698//inorganic anion transport	K05278//flavonol synthase [EC:1.14.11.23]	gi|567160879|ref|XP_006396300.1|//hypothetical protein EUTSA_v10029534mg [Eutrema salsugineum]
BnaC04g08100D	858	1368.41	3149.39	1.20257	0.000327915	0.0316899	Up	GO:0031224//intrinsic component of membrane;GO:0005911//cell-cell junction;GO:0009536//plastid	GO:0044389//ubiquitin-like protein ligase binding;GO:0005372//water transmembrane transporter activity	GO:0055085//transmembrane transport;GO:0000041//transition metal ion transport;GO:0009267//cellular response to starvation;GO:0006007//glucose catabolic process;GO:0009414//response to water deprivation;GO:0000097//sulfur amino acid biosynthetic process;GO:0009746//response to hexose;GO:0006970//response to osmotic stress;GO:0048588//developmental cell growth;GO:0006996//organelle organization;GO…	K09872//aquaporin PIP	gi|7209560|dbj|BAA92260.1|//Plasma membrane aquaporin 2b [Raphanus sativus]
BnaA01g06600D	495	109.333	487.625	2.15704	7.78796e-07	0.000400489	Up	NA	NA	NA	NA	gi|567218150|ref|XP_006412704.1|//hypothetical protein EUTSA_v10026505mg [Eutrema salsugineum]
BnaA06g02080D	1329	7.61325	34.1809	2.16661	0.000491718	0.040812	Up	GO:0016020//membrane;GO:0009536//plastid	GO:0070011//peptidase activity, acting on L-amino acid peptides;GO:0016811//hydrolase activity, acting on carbon-nitrogen (but not peptide) bonds, in linear amides;GO:0010178//IAA-amino acid conjugate hydrolase activity	GO:0006950//response to stress;GO:0002831//regulation of response to biotic stimulus	K14664//IAA-amino acid hydrolase [EC:3.5.1.-]	gi|81239127|gb|ABB60091.1|//IAA-amino acid hydrolase 3 [Brassica rapa]
BnaC07g39210D	447	7.36015	42.4683	2.52858	0.000165503	0.0194655	Up	GO:0009536//plastid	NA	GO:0006972//hyperosmotic response;GO:0009791//post-embryonic development;GO:0009414//response to water deprivation;GO:0048229//gametophyte development;GO:0006914//autophagy;GO:0009725//response to hormone	K17279//receptor expression-enhancing protein 5/6	gi|18416458|ref|NP_567713.1|//HVA22-like protein d [Arabidopsis thaliana]
BGI_novel_G003951	731	8.22368	50.1124	2.60731	1.23389e-06	0.000550183	Up	GO:0016021//integral component of membrane	NA	NA	K00558//DNA (cytosine-5)-methyltransferase 1 [EC:2.1.1.37]	gi|923600707|ref|XP_013741047.1|//PREDICTED: uncharacterized protein LOC106444066 [Brassica napus]
BnaA01g03680D	3561	40.1891	465.075	3.53259	8.27421e-09	1.29539e-05	Up	GO:0043231//intracellular membrane-bounded organelle;GO:0044444//cytoplasmic part	GO:0036094//small molecule binding;GO:0004753//saccharopine dehydrogenase activity	GO:0070646//protein modification by small protein removal;GO:0003006//developmental process involved in reproduction;GO:0042743//hydrogen peroxide metabolic process;GO:0006554//lysine catabolic process;GO:0009746//response to hexose;GO:0034285//response to disaccharide;GO:0009628//response to abiotic stimulus	K14157//alpha-aminoadipic semialdehyde synthase [EC:1.5.1.8 1.5.1.9]	gi|674957942|emb|CDX75334.1|//BnaA01g03680D [Brassica napus];gi|567217514|ref|XP_006412386.1|//hypothetical protein EUTSA_v10024287mg [Eutrema salsugineum]
BnaC07g23950D	1639	6.04669	42.7363	2.82124	2.96431e-05	0.00552483	Up	GO:0044424//intracellular part	GO:0004674//protein serine/threonine kinase activity;GO:0005524//ATP binding;GO:0004672//protein kinase activity	GO:0010051//xylem and phloem pattern formation;GO:0033554//cellular response to stress;GO:0006468//protein phosphorylation;GO:0035556//intracellular signal transduction;GO:0009628//response to abiotic stimulus;GO:0012501//programmed cell death;GO:0051707//response to other organism;GO:0043401//steroid hormone mediated signaling pathway;GO:0045087//innate immune response	NA	gi|567151929|ref|XP_006417067.1|//hypothetical protein EUTSA_v10007646mg [Eutrema salsugineum];gi|922479769|ref|XP_013637909.1|//PREDICTED: serine/threonine-protein kinase TNNI3K [Brassica oleracea var. oleracea]
BnaA02g09890D	1359	59.2148	263.57	2.15416	1.00917e-07	9.60774e-05	Up	GO:0044444//cytoplasmic part	GO:0016702//oxidoreductase activity, acting on single donors with incorporation of molecular oxygen, incorporation of two atoms of oxygen	GO:0006558//L-phenylalanine metabolic process;GO:0009746//response to hexose;GO:0006787//porphyrin-containing compound catabolic process;GO:0009062//fatty acid catabolic process;GO:0006625//protein targeting to peroxisome;GO:0034285//response to disaccharide;GO:0006570//tyrosine metabolic process	K00451//homogentisate 1,2-dioxygenase [EC:1.13.11.5]	gi|21594040|gb|AAM65958.1|//homogentisate 1,2-dioxygenase [Arabidopsis thaliana]
BnaA02g31910D	2182	837.075	3021.01	1.8516	6.57149e-09	1.07667e-05	Up	NA	GO:0046914//transition metal ion binding;GO:0008270//zinc ion binding	NA	K10144//RING finger and CHY zinc finger domain-containing protein 1 [EC:2.3.2.27]	gi|567139522|ref|XP_006394808.1|//hypothetical protein EUTSA_v10004654mg [Eutrema salsugineum];gi|685278023|ref|XP_009129952.1|//PREDICTED: RING finger and CHY zinc finger domain-containing protein 1 [Brassica rapa]
BnaA05g05590D	1260	10.3732	51.3253	2.30682	0.000302781	0.0301491	Up	NA	GO:0005488//binding	GO:0014070//response to organic cyclic compound;GO:0007165//signal transduction;GO:0010243//response to organonitrogen compound;GO:0009692//ethylene metabolic process;GO:0002252//immune effector process;GO:0009642//response to light intensity;GO:0042742//defense response to bacterium	NA	gi|567214839|ref|XP_006411244.1|//hypothetical protein EUTSA_v10017972mg [Eutrema salsugineum]
BnaA08g10180D	774	7.38284	38.6639	2.38874	7.13277e-05	0.0106917	Up	GO:0042579//microbody;GO:0009536//plastid	GO:0036094//small molecule binding;GO:0016491//oxidoreductase activity	GO:0009733//response to auxin;GO:0048588//developmental cell growth;GO:0044710//single-organism metabolic process;GO:0009850//auxin metabolic process	K11147//dehydrogenase/reductase SDR family member 4 [EC:1.1.-.-]	gi|567162345|ref|XP_006396727.1|//hypothetical protein EUTSA_v10028901mg [Eutrema salsugineum]
BnaC08g47980D	1038	138.738	283.726	1.03214	0.000652187	0.0498343	Up	GO:0005773//vacuole	GO:0015631//tubulin binding	GO:0033554//cellular response to stress;GO:0006914//autophagy	K08341//GABA(A) receptor-associated protein	gi|674881464|emb|CDY50852.1|//BnaC08g47980D [Brassica napus];gi|567221416|ref|XP_006414337.1|//hypothetical protein EUTSA_v10026582mg [Eutrema salsugineum]
BGI_novel_G002663	1369	219.272	1552.67	2.82396	2.15117e-06	0.0008192	Up	NA	GO:0016491//oxidoreductase activity	GO:0055114//oxidation-reduction process	K00011//aldehyde reductase [EC:1.1.1.21]	gi|923540974|ref|XP_013729615.1|//PREDICTED: aldo-keto reductase family 4 member C8 [Brassica napus]
BnaC01g08820D	1350	222.04	1554.08	2.80717	5.16108e-06	0.00154069	Up	GO:0043231//intracellular membrane-bounded organelle	GO:0003824//catalytic activity	GO:0000097//sulfur amino acid biosynthetic process;GO:0008380//RNA splicing;GO:0006753//nucleoside phosphate metabolic process	K01513//ectonucleotide pyrophosphatase/phosphodiesterase family member 1/3 [EC:3.1.4.1 3.6.1.9]	gi|567218376|ref|XP_006412817.1|//hypothetical protein EUTSA_v10027375mg [Eutrema salsugineum]
BnaAnng02750D	1245	156.659	515.175	1.71744	9.72299e-05	0.0134351	Up	GO:0044424//intracellular part	GO:0004721//phosphoprotein phosphatase activity;GO:0004722//protein serine/threonine phosphatase activity	GO:0006972//hyperosmotic response;GO:0009725//response to hormone;GO:0006470//protein dephosphorylation	K10147//protein phosphatase 1D [EC:3.1.3.16];K19704//protein phosphatase PTC1 [EC:3.1.3.16];K17506//protein phosphatase 1L [EC:3.1.3.16];K19477//cGMP-dependent protein kinase 2 [EC:2.7.11.12]	gi|685385943|ref|XP_009124867.1|//PREDICTED: probable protein phosphatase 2C 34 [Brassica rapa];gi|567202718|ref|XP_006408045.1|//hypothetical protein EUTSA_v10020968mg [Eutrema salsugineum]
BGI_novel_G000387	348	97.1776	382.266	1.97588	9.47447e-05	0.0131395	Up	NA	NA	NA	K01183//chitinase [EC:3.2.1.14]	gi|6048743|gb|AAF02299.1|AF098302_1//chitinase [Brassica juncea]
BnaA04g17120D	924	12.7101	115.937	3.1893	4.95836e-06	0.00149283	Up	GO:0009536//plastid	GO:0016616//oxidoreductase activity, acting on the CH-OH group of donors, NAD or NADP as acceptor;GO:0036094//small molecule binding;GO:0016491//oxidoreductase activity	GO:0006952//defense response;GO:0009451//RNA modification;GO:0044767//single-organism developmental process;GO:0044710//single-organism metabolic process;GO:0055114//oxidation-reduction process	K08081//tropinone reductase I [EC:1.1.1.206]	gi|923611119|ref|XP_013744224.1|//PREDICTED: tropinone reductase-like [Brassica napus];gi|158828187|gb|ABW81066.1|//tropinone-reductase-like53 [Arabidopsis lyrata subsp. lyrata]
BnaC03g18140D	1539	22.0436	71.5935	1.69947	0.00041419	0.0371248	Up	GO:0016020//membrane	GO:0004672//protein kinase activity;GO:0032550//purine ribonucleoside binding	GO:0006464//cellular protein modification process	K04733//interleukin-1 receptor-associated kinase 4 [EC:2.7.11.1];K04730//interleukin-1 receptor-associated kinase 1 [EC:2.7.11.1]	gi|567211668|ref|XP_006410412.1|//hypothetical protein EUTSA_v10016233mg [Eutrema salsugineum]
BnaC04g00640D	1413	33.7934	94.0248	1.4763	0.000195641	0.0219826	Up	GO:0043231//intracellular membrane-bounded organelle;GO:0005622//intracellular	GO:0004871//signal transducer activity;GO:0003676//nucleic acid binding	GO:0007165//signal transduction;GO:0000160//phosphorelay signal transduction system;GO:0006351//transcription, DNA-templated;GO:0048511//rhythmic process;GO:0009628//response to abiotic stimulus	K12128//pseudo-response regulator 9	gi|281308390|gb|ADA58343.1|//pseudo-response regulator 9 [Brassica rapa];gi|674891203|emb|CDY41558.1|//BnaC04g00640D [Brassica napus]
BnaC01g15060D	1275	1809.09	6342.66	1.80982	0.000104492	0.0141842	Up	GO:0043231//intracellular membrane-bounded organelle;GO:0005576//extracellular region	GO:0047635//alanine-oxo-acid transaminase activity;GO:0070529//L-tryptophan aminotransferase activity;GO:0043168//anion binding;GO:0016846//carbon-sulfur lyase activity;GO:0070547//L-tyrosine aminotransferase activity	GO:0018871//1-aminocyclopropane-1-carboxylate metabolic process;GO:0006090//pyruvate metabolic process;GO:0006351//transcription, DNA-templated;GO:0006753//nucleoside phosphate metabolic process;GO:0048869//cellular developmental process;GO:0009636//response to toxic substance;GO:0006972//hyperosmotic response;GO:0009887//organ morphogenesis;GO:0006732//coenzyme metabolic process;GO:0009725//resp…	K00815//tyrosine aminotransferase [EC:2.6.1.5]	gi|28192642|gb|AAO27362.1|//cystine lyase BOCL-3 [Brassica oleracea]
BnaC03g72040D	948	6.1798	68.7567	3.47587	8.90259e-06	0.00222553	Up	NA	GO:0003824//catalytic activity	GO:0044710//single-organism metabolic process	K00011//aldehyde reductase [EC:1.1.1.21]	gi|567213795|ref|XP_006410968.1|//hypothetical protein EUTSA_v10016962mg [Eutrema salsugineum]
BnaA06g36140D	1284	30.102	99.9448	1.73127	3.75675e-06	0.00122563	Up	GO:0043231//intracellular membrane-bounded organelle	GO:0043168//anion binding;GO:0046914//transition metal ion binding;GO:0008483//transaminase activity	GO:0033554//cellular response to stress;GO:0042742//defense response to bacterium;GO:0006996//organelle organization;GO:0007568//aging;GO:0006560//proline metabolic process;GO:0006972//hyperosmotic response;GO:0009062//fatty acid catabolic process;GO:0006591//ornithine metabolic process;GO:0006527//arginine catabolic process	K00819//ornithine--oxo-acid transaminase [EC:2.6.1.13]	gi|157890950|dbj|BAF81516.1|//ornithine-oxo-acid transaminase [Brassica rapa]
BnaC06g21190D	1080	7.6464	35.6545	2.22123	0.000399661	0.0361909	Up	GO:0043231//intracellular membrane-bounded organelle;GO:0031461//cullin-RING ubiquitin ligase complex	GO:0019787//ubiquitin-like protein transferase activity;GO:0005488//binding	GO:0009733//response to auxin;GO:0048522//positive regulation of cellular process;GO:0043161//proteasome-mediated ubiquitin-dependent protein catabolic process;GO:0048581//negative regulation of post-embryonic development;GO:0032446//protein modification by small protein conjugation;GO:0006351//transcription, DNA-templated;GO:0009408//response to heat	K03875//F-box and leucine-rich repeat protein 1 (S-phase kinase-associated protein 2)	gi|18411319|ref|NP_565147.1|//F-box protein SKP2B [Arabidopsis thaliana]
BnaC01g36910D	1797	76.0733	263.782	1.79389	0.000124752	0.0162757	Up	GO:0009532//plastid stroma;GO:0009534//chloroplast thylakoid	GO:0010436//carotenoid dioxygenase activity	GO:0006972//hyperosmotic response;GO:0009725//response to hormone;GO:0009687//abscisic acid metabolic process	K09840//9-cis-epoxycarotenoid dioxygenase [EC:1.13.11.51]	gi|297834326|ref|XP_002885045.1|//nine-cis-epoxycarotenoid dioxygenase3 [Arabidopsis lyrata subsp. lyrata]
BnaC03g77680D	792	839.691	2843.55	1.75976	3.82618e-06	0.00123086	Up	GO:0031090//organelle membrane;GO:0009536//plastid	GO:0016791//phosphatase activity	GO:0016129//phytosteroid biosynthetic process	K02866//large subunit ribosomal protein L10e;K11340//actin-like protein 6A	gi|567218458|ref|XP_006412858.1|//hypothetical protein EUTSA_v10025999mg [Eutrema salsugineum]
BnaC03g30720D	1085	482.061	964.794	1.00101	0.000240144	0.0255179	Up	GO:0043231//intracellular membrane-bounded organelle	NA	GO:0008104//protein localization;GO:0009725//response to hormone	NA	gi|567161536|ref|XP_006396488.1|//hypothetical protein EUTSA_v10029065mg [Eutrema salsugineum];gi|922449598|ref|XP_013628045.1|//PREDICTED: uncharacterized protein LOC106334279 isoform X2 [Brassica oleracea var. oleracea]
BnaA03g32320D	2315	143.619	341.86	1.25116	0.000587705	0.0464175	Up	GO:0043231//intracellular membrane-bounded organelle;GO:0031090//organelle membrane;GO:0030312//external encapsulating structure;GO:0005576//extracellular region;GO:0044444//cytoplasmic part	GO:0044389//ubiquitin-like protein ligase binding;GO:0032550//purine ribonucleoside binding	GO:0033554//cellular response to stress;GO:0032446//protein modification by small protein conjugation;GO:0051707//response to other organism;GO:0009642//response to light intensity;GO:0010038//response to metal ion;GO:0000302//response to reactive oxygen species	K06758;K03283//heat shock 70kDa protein 1/8	gi|674959110|emb|CDX73815.1|//BnaA03g32320D [Brassica napus];gi|567200069|ref|XP_006407319.1|//hypothetical protein EUTSA_v10020257mg [Eutrema salsugineum]
BnaC09g29290D	468	4.97882	71.2693	3.83941	3.44246e-09	6.55472e-06	Up	GO:0000314//organellar small ribosomal subunit;GO:0009536//plastid	GO:0003723//RNA binding;GO:0005198//structural molecule activity	GO:0010467//gene expression	K02992//small subunit ribosomal protein S7	gi|7525079|ref|NP_051104.1|//ribosomal protein S7 [Arabidopsis thaliana]
BnaA10g00460D	873	78.1497	240.805	1.62355	3.24065e-05	0.0058994	Up	NA	GO:0043169//cation binding;GO:0046872//metal ion binding	GO:0006812//cation transport;GO:0030001//metal ion transport	K10572//inositol-pentakisphosphate 2-kinase [EC:2.7.1.158];K12823//ATP-dependent RNA helicase DDX5/DBP2 [EC:3.6.4.13]	gi|297842964|ref|XP_002889363.1|//hypothetical protein ARALYDRAFT_887301 [Arabidopsis lyrata subsp. lyrata];gi|674917981|emb|CDY15173.1|//BnaC05g00520D [Brassica napus]
BnaC07g37710D	801	23.5818	100.189	2.08697	3.58389e-06	0.00120233	Up	GO:0009536//plastid	GO:0005488//binding	GO:0044248//cellular catabolic process;GO:1901575//organic substance catabolic process	K18213//proteinaceous RNase P [EC:3.1.26.5]	gi|567219944|ref|XP_006413601.1|//hypothetical protein EUTSA_v10025991mg [Eutrema salsugineum]
BGI_novel_G004086	471	12.7091	125.954	3.30896	6.45208e-06	0.00184031	Up	NA	NA	NA	NA	gi|674938151|emb|CDX95179.1|//BnaC09g16910D [Brassica napus]
BnaA08g10170D	495	145.878	304.301	1.06073	0.00011804	0.0155649	Up	GO:0009536//plastid	GO:0046914//transition metal ion binding;GO:0051540//metal cluster binding	GO:0009058//biosynthetic process	K04488//nitrogen fixation protein NifU and related proteins	gi|567220100|ref|XP_006413679.1|//hypothetical protein EUTSA_v10026418mg [Eutrema salsugineum]
BnaC04g53290D	1396	17.9275	64.4722	1.8465	7.1567e-05	0.0107048	Up	GO:0005634//nucleus	GO:0003677//DNA binding;GO:0003700//transcription factor activity, sequence-specific DNA binding;GO:0046983//protein dimerization activity	GO:0006355//regulation of transcription, DNA-templated	K09264//MADS-box transcription factor, plant;K09260//MADS-box transcription enhancer factor 2A	gi|532317036|gb|AGT96413.1|//AGL20 [Brassica oleracea var. viridis];gi|923797363|ref|XP_013686224.1|//PREDICTED: MADS-box protein SOC1-like [Brassica napus]
BnaA03g34150D	735	3.51816	20.3357	2.53112	0.000448793	0.0386055	Up	GO:0043231//intracellular membrane-bounded organelle;GO:0005622//intracellular	GO:0016628//oxidoreductase activity, acting on the CH-CH group of donors, NAD or NADP as acceptor;GO:0016740//transferase activity;GO:0004871//signal transducer activity	GO:0000160//phosphorelay signal transduction system;GO:0009966//regulation of signal transduction;GO:0044710//single-organism metabolic process;GO:0009755//hormone-mediated signaling pathway	K14490//histidine-containing phosphotransfer peotein	gi|923600658|ref|XP_013741036.1|//PREDICTED: histidine-containing phosphotransfer protein 4-like [Brassica napus];gi|567198413|ref|XP_006406841.1|//hypothetical protein EUTSA_v10021714mg [Eutrema salsugineum]
BnaC03g29330D	942	60.2747	223.529	1.89084	2.35249e-05	0.00460377	Up	GO:0030176//integral component of endoplasmic reticulum membrane;GO:0005911//cell-cell junction	NA	GO:0009408//response to heat;GO:0007029//endoplasmic reticulum organization	K00861//riboflavin kinase [EC:2.7.1.26];K07748//sterol-4alpha-carboxylate 3-dehydrogenase (decarboxylating) [EC:1.1.1.170]	gi|567163035|ref|XP_006396933.1|//hypothetical protein EUTSA_v10028886mg [Eutrema salsugineum]
BnaA05g08660D	786	12.0225	152.431	3.66435	6.97562e-07	0.000375975	Up	NA	NA	GO:0044267//cellular protein metabolic process;GO:0003006//developmental process involved in reproduction;GO:0006970//response to osmotic stress;GO:0009845//seed germination;GO:0009642//response to light intensity;GO:0009755//hormone-mediated signaling pathway;GO:0000302//response to reactive oxygen species	NA	gi|297821222|ref|XP_002878494.1|//hypothetical protein ARALYDRAFT_486810 [Arabidopsis lyrata subsp. lyrata]
BnaC04g33410D	714	23.0161	158.954	2.7879	3.53677e-06	0.00119219	Up	GO:0043231//intracellular membrane-bounded organelle	NA	GO:0006605//protein targeting;GO:0009626//plant-type hypersensitive response;GO:0009813//flavonoid biosynthetic process	K12811//ATP-dependent RNA helicase DDX46/PRP5 [EC:3.6.4.13]	gi|567190312|ref|XP_006404611.1|//hypothetical protein EUTSA_v10000417mg [Eutrema salsugineum]
BnaA09g26040D	927	21.032	86.5479	2.04091	7.35663e-06	0.00198575	Up	GO:0016602//CCAAT-binding factor complex;GO:0005667//transcription factor complex	GO:0003677//DNA binding;GO:0003700//transcription factor activity, sequence-specific DNA binding;GO:0001071//nucleic acid binding transcription factor activity	GO:0045892//negative regulation of transcription, DNA-templated;GO:0009247//glycolipid biosynthetic process;GO:0014070//response to organic cyclic compound;GO:0009267//cellular response to starvation;GO:0006970//response to osmotic stress;GO:0009416//response to light stimulus;GO:0006351//transcription, DNA-templated;GO:0048506//regulation of timing of meristematic phase transition;GO:0032958//in…	K08064//nuclear transcription factor Y, alpha	gi|584431975|gb|AHI94937.1|//transcription factor subunit NF-YA7 [Brassica napus];gi|923711014|ref|XP_013662456.1|//PREDICTED: nuclear transcription factor Y subunit A-7-like isoform X1 [Brassica napus]
BnaC02g10060D	823	87.0636	1359.71	3.96509	1.00869e-09	3.23013e-06	Up	GO:0030312//external encapsulating structure;GO:0005576//extracellular region;GO:0016021//integral component of membrane	GO:0008289//lipid binding;GO:0005488//binding	GO:0006972//hyperosmotic response;GO:0010876//lipid localization;GO:0006869//lipid transport;GO:0009725//response to hormone;GO:0051234//establishment of localization	NA	gi|685271323|ref|XP_009126703.1|//PREDICTED: non-specific lipid-transfer protein 4-like [Brassica rapa];gi|567177285|ref|XP_006400974.1|//hypothetical protein EUTSA_v10014841mg [Eutrema salsugineum]
BnaC07g08000D	924	15.6289	47.6032	1.60685	0.000230133	0.0247433	Up	GO:0042579//microbody	GO:0016663//oxidoreductase activity, acting on other nitrogenous compounds as donors, oxygen as acceptor	GO:0009112//nucleobase metabolic process;GO:0009062//fatty acid catabolic process	K00365//urate oxidase [EC:1.7.3.3]	gi|567195511|ref|XP_006406024.1|//hypothetical protein EUTSA_v10021194mg [Eutrema salsugineum]
BnaA02g33160D	1326	35.51	90.5699	1.35081	0.000362557	0.0338923	Up	GO:0043231//intracellular membrane-bounded organelle	GO:0005515//protein binding;GO:0051087//chaperone binding	GO:0006281//DNA repair;GO:0070838//divalent metal ion transport	NA	gi|923766350|ref|XP_013678285.1|//PREDICTED: BAG family molecular chaperone regulator 2-like [Brassica napus];gi|567138204|ref|XP_006394434.1|//hypothetical protein EUTSA_v10004705mg [Eutrema salsugineum]
BnaC04g00170D	2215	576.998	2280.17	1.9825	2.08731e-06	0.000803567	Up	NA	GO:0046914//transition metal ion binding;GO:0019787//ubiquitin-like protein transferase activity;GO:0008270//zinc ion binding	NA	NA	gi|923814150|ref|XP_013691811.1|//PREDICTED: uncharacterized protein LOC106396063 isoform X1 [Brassica napus];gi|567166926|ref|XP_006397966.1|//hypothetical protein EUTSA_v10001505mg [Eutrema salsugineum]
BnaC09g16570D	468	4.97882	71.2693	3.83941	3.44246e-09	6.55472e-06	Up	GO:0000314//organellar small ribosomal subunit;GO:0009536//plastid	GO:0003723//RNA binding;GO:0005198//structural molecule activity	GO:0010467//gene expression	K02992//small subunit ribosomal protein S7	gi|7525079|ref|NP_051104.1|//ribosomal protein S7 [Arabidopsis thaliana]
BnaC07g13600D	819	18.7705	80.5307	2.10107	0.000244357	0.0258099	Up	GO:0043231//intracellular membrane-bounded organelle	GO:0001071//nucleic acid binding transcription factor activity;GO:0003676//nucleic acid binding	GO:0014070//response to organic cyclic compound;GO:0009699//phenylpropanoid biosynthetic process;GO:0006970//response to osmotic stress;GO:0009725//response to hormone;GO:0006351//transcription, DNA-templated;GO:0010038//response to metal ion	K09422//myb proto-oncogene protein, plant	gi|567148766|ref|XP_006416177.1|//hypothetical protein EUTSA_v10008456mg [Eutrema salsugineum]
BnaA04g00500D	690	7.12434	163.958	4.52443	1.54728e-14	2.18015e-10	Up	GO:0043231//intracellular membrane-bounded organelle	GO:0044212//transcription regulatory region DNA binding;GO:0001071//nucleic acid binding transcription factor activity	GO:0006972//hyperosmotic response;GO:0006351//transcription, DNA-templated;GO:0051707//response to other organism;GO:0009755//hormone-mediated signaling pathway	K09338//homeobox-leucine zipper protein	gi|567182565|ref|XP_006402431.1|//hypothetical protein EUTSA_v10006221mg [Eutrema salsugineum]
BnaA01g21620D	873	22.8841	77.8958	1.7672	0.000244265	0.0258099	Up	GO:0009536//plastid	GO:0016836//hydro-lyase activity;GO:0046914//transition metal ion binding	GO:0044699//single-organism process	K01673//carbonic anhydrase [EC:4.2.1.1]	gi|565489985|ref|XP_006302632.1|//hypothetical protein CARUB_v10020737mg [Capsella rubella]
BnaA04g07190D	2130	303.27	798.364	1.39645	1.06021e-05	0.00254057	Up	GO:0043231//intracellular membrane-bounded organelle	GO:0004180//carboxypeptidase activity	GO:0019538//protein metabolic process	K16296//serine carboxypeptidase-like clade I [EC:3.4.16.-]	gi|240255805|ref|NP_193027.5|//serine carboxypeptidase-like 20 [Arabidopsis thaliana];gi|685297745|ref|XP_009139654.1|//PREDICTED: serine carboxypeptidase-like 20 [Brassica rapa]
BnaC04g39750D	498	11.2955	89.1074	2.97979	3.48185e-05	0.00621013	Up	NA	NA	NA	NA	gi|567209604|ref|XP_006409865.1|//hypothetical protein EUTSA_v10017334mg [Eutrema salsugineum]
BnaA10g27790D	1041	35.562	145.683	2.03442	6.98866e-07	0.000375975	Up	NA	GO:0016705//oxidoreductase activity, acting on paired donors, with incorporation or reduction of molecular oxygen;GO:0016641//oxidoreductase activity, acting on the CH-NH2 group of donors, oxygen as acceptor;GO:0016740//transferase activity	GO:0014070//response to organic cyclic compound;GO:0009404//toxin metabolic process;GO:0006787//porphyrin-containing compound catabolic process;GO:0006351//transcription, DNA-templated;GO:0030001//metal ion transport;GO:0015698//inorganic anion transport;GO:0010038//response to metal ion	K06892//feruloyl-CoA ortho-hydroxylase [EC:1.14.11.-];K13229//2,4-dihydroxy-1,4-benzoxazin-3-one-glucoside dioxygenase [EC:1.14.20.2]	gi|297843238|ref|XP_002889500.1|//hypothetical protein ARALYDRAFT_470412 [Arabidopsis lyrata subsp. lyrata]
BnaA08g09790D	1560	14.227	54.2031	1.92975	6.97223e-06	0.00191875	Up	GO:0043231//intracellular membrane-bounded organelle;GO:0016020//membrane	GO:0008289//lipid binding;GO:0046914//transition metal ion binding;GO:0005096//GTPase activator activity	GO:0006605//protein targeting;GO:0032989//cellular component morphogenesis;GO:0048229//gametophyte development;GO:0032012//regulation of ARF protein signal transduction;GO:0040007//growth;GO:0043547//positive regulation of GTPase activity;GO:0016192//vesicle-mediated transport	K12486//stromal membrane-associated protein	gi|567220368|ref|XP_006413813.1|//hypothetical protein EUTSA_v10025660mg [Eutrema salsugineum];gi|685344527|ref|XP_009108507.1|//PREDICTED: ADP-ribosylation factor GTPase-activating protein AGD12 isoform X1 [Brassica rapa]
BnaA03g38950D	594	142.661	384.086	1.42883	0.000406248	0.036646	Up	GO:0016020//membrane;GO:0043231//intracellular membrane-bounded organelle	NA	GO:0009414//response to water deprivation;GO:0006970//response to osmotic stress;GO:0009409//response to cold;GO:0009725//response to hormone	NA	gi|157849744|gb|ABV89655.1|//cold regulated 413 plasma membrane 1 [Brassica rapa]
BnaA09g50990D	5333	112.857	314.978	1.48076	9.72574e-05	0.0134351	Up	NA	GO:0003779//actin binding;GO:0016301//kinase activity	GO:0016310//phosphorylation	K12472//epidermal growth factor receptor substrate 15;K09291//nucleoprotein TPR;K20478//golgin subfamily B member 1	gi|567156104|ref|XP_006418267.1|//hypothetical protein EUTSA_v10006534mg [Eutrema salsugineum];gi|685369772|ref|XP_009118716.1|//PREDICTED: myosin-3-like [Brassica rapa]
BnaA05g10200D	720	24.1465	444.84	4.2034	4.14745e-10	1.71878e-06	Up	GO:0009941//chloroplast envelope	GO:0016702//oxidoreductase activity, acting on single donors with incorporation of molecular oxygen, incorporation of two atoms of oxygen;GO:0046872//metal ion binding	GO:0006972//hyperosmotic response;GO:0044763//single-organism cellular process;GO:0014070//response to organic cyclic compound;GO:0009414//response to water deprivation;GO:0006631//fatty acid metabolic process;GO:0009725//response to hormone;GO:0051707//response to other organism	K17991//peroxygenase [EC:1.11.2.3]	gi|567211909|ref|XP_006410478.1|//hypothetical protein EUTSA_v10017178mg [Eutrema salsugineum]
BnaA07g24330D	1269	12.5205	226.703	4.17844	2.04749e-10	9.78215e-07	Up	GO:0043231//intracellular membrane-bounded organelle	NA	GO:0006972//hyperosmotic response;GO:0006605//protein targeting;GO:0009626//plant-type hypersensitive response;GO:0006351//transcription, DNA-templated;GO:0009755//hormone-mediated signaling pathway	K05747//Wiskott-Aldrich syndrome protein;K02184//formin 2	gi|674925838|emb|CDY07354.1|//BnaA07g24330D [Brassica napus];gi|567123924|ref|XP_006391038.1|//hypothetical protein EUTSA_v10018761mg [Eutrema salsugineum]
BnaA10g11070D	962	332.981	796.635	1.25848	7.41535e-05	0.0109983	Up	GO:0009536//plastid	GO:0016701//oxidoreductase activity, acting on single donors with incorporation of molecular oxygen	NA	K08234//glyoxylase I family protein	gi|567178266|ref|XP_006401250.1|//hypothetical protein EUTSA_v10014727mg [Eutrema salsugineum];gi|923727683|ref|XP_013667032.1|//PREDICTED: uncharacterized protein LOC106371495 [Brassica napus]
BnaA05g31250D	600	7.12194	30.6164	2.10396	0.000612093	0.0474918	Up	GO:0031225//anchored component of membrane	NA	GO:0006970//response to osmotic stress;GO:0009746//response to hexose;GO:0006873//cellular ion homeostasis;GO:0030001//metal ion transport;GO:0010073//meristem maintenance;GO:0042044//fluid transport	NA	gi|567202529|ref|XP_006407992.1|//hypothetical protein EUTSA_v10021555mg [Eutrema salsugineum]
BnaC05g18220D	3925	269.779	571.203	1.08223	0.000444036	0.0384782	Up	GO:0005911//cell-cell junction	NA	NA	K20286//TATA element modulatory factor;K16487//spindle assembly abnormal protein 6	gi|923827702|ref|XP_013696432.1|//PREDICTED: uncharacterized protein LOC106400621 isoform X2 [Brassica napus];gi|567148635|ref|XP_006416139.1|//hypothetical protein EUTSA_v10006618mg [Eutrema salsugineum];gi|923827699|ref|XP_013696431.1|//PREDICTED: uncharacterized protein LOC106400621 isoform X1 [Brassica napus]
BnaC03g18600D	720	122.499	749.093	2.61237	3.31928e-08	4.17583e-05	Up	GO:0009941//chloroplast envelope	GO:0016702//oxidoreductase activity, acting on single donors with incorporation of molecular oxygen, incorporation of two atoms of oxygen;GO:0046872//metal ion binding	GO:0006972//hyperosmotic response;GO:0044763//single-organism cellular process;GO:0014070//response to organic cyclic compound;GO:0009414//response to water deprivation;GO:0006631//fatty acid metabolic process;GO:0009725//response to hormone;GO:0051707//response to other organism	K17991//peroxygenase [EC:1.11.2.3]	gi|567211909|ref|XP_006410478.1|//hypothetical protein EUTSA_v10017178mg [Eutrema salsugineum]
BnaC01g13360D	1674	30.3536	104.297	1.78076	0.000212657	0.0233	Up	GO:0016020//membrane;GO:0043231//intracellular membrane-bounded organelle;GO:0005911//cell-cell junction	GO:0046872//metal ion binding;GO:0004674//protein serine/threonine kinase activity;GO:0019902//phosphatase binding;GO:0032550//purine ribonucleoside binding	GO:0006464//cellular protein modification process;GO:0006796//phosphate-containing compound metabolic process	K13412//calcium-dependent protein kinase [EC:2.7.11.1]	gi|455659540|gb|AGG35967.1|//calcium-dependent protein kinase 15, partial [Brassica napus]
BGI_novel_G000027	458	5.01745	36.8414	2.8763	8.21835e-06	0.0021382	Up	NA	NA	NA	NA	gi|674954554|emb|CDX79027.1|//BnaA01g10940D [Brassica napus]
BnaCnng42980D	924	775.6	2914.95	1.91009	4.05723e-07	0.000259851	Up	GO:0030312//external encapsulating structure;GO:0005576//extracellular region;GO:0016021//integral component of membrane	GO:0008289//lipid binding;GO:0005488//binding	GO:0006972//hyperosmotic response;GO:0010876//lipid localization;GO:0006869//lipid transport;GO:0009725//response to hormone;GO:0051234//establishment of localization	NA	gi|923775574|ref|XP_013680745.1|//PREDICTED: non-specific lipid-transfer protein 4-like [Brassica napus];gi|4185505|gb|AAD09107.1|//nonspecific lipid-transfer protein precursor [Brassica napus]
BnaA07g05790D	1713	247.905	951.89	1.94101	9.77326e-05	0.0134728	Up	GO:0016020//membrane;GO:0009536//plastid	GO:0016160//amylase activity;GO:0004672//protein kinase activity;GO:0005102//receptor binding;GO:0043167//ion binding;GO:0032550//purine ribonucleoside binding	GO:0009826//unidimensional cell growth;GO:0000226//microtubule cytoskeleton organization;GO:0005982//starch metabolic process;GO:0003006//developmental process involved in reproduction;GO:0065008//regulation of biological quality;GO:0006950//response to stress;GO:0048588//developmental cell growth;GO:0009933//meristem structural organization;GO:0006464//cellular protein modification process;GO:00…	K01177//beta-amylase [EC:3.2.1.2]	gi|17224922|gb|AAL37169.1|AF319168_1//putative chloroplast-targeted beta-amylase [Brassica napus]
BnaC02g40000D	1344	14.1204	50.5008	1.83853	0.000137461	0.0172103	Up	GO:0043231//intracellular membrane-bounded organelle	GO:0003677//DNA binding;GO:0046914//transition metal ion binding;GO:0008270//zinc ion binding;GO:0043565//sequence-specific DNA binding;GO:0003700//transcription factor activity, sequence-specific DNA binding;GO:0001071//nucleic acid binding transcription factor activity	GO:0048528//post-embryonic root development;GO:0009314//response to radiation;GO:0006355//regulation of transcription, DNA-templated;GO:0006351//transcription, DNA-templated	K17895//GATA-binding protein 3;K17894	gi|565463048|ref|XP_006289523.1|//hypothetical protein CARUB_v10003065mg [Capsella rubella];gi|674908071|emb|CDY25008.1|//BnaC02g40000D [Brassica napus]
BnaA02g03980D	825	1.79839	12.7117	2.82138	0.000590125	0.0464524	Up	GO:0043231//intracellular membrane-bounded organelle	NA	GO:0006952//defense response;GO:0051707//response to other organism;GO:0046474//glycerophospholipid biosynthetic process	NA	gi|567175190|ref|XP_006400358.1|//hypothetical protein EUTSA_v10014292mg [Eutrema salsugineum]
BnaA01g07910D	2169	189.371	403.08	1.08985	0.000333438	0.0320478	Up	GO:0005911//cell-cell junction;GO:0030312//external encapsulating structure;GO:0042579//microbody;GO:0009536//plastid	GO:0015631//tubulin binding;GO:0016616//oxidoreductase activity, acting on the CH-OH group of donors, NAD or NADP as acceptor;GO:0003723//RNA binding;GO:0016836//hydro-lyase activity;GO:0016856//racemase and epimerase activity, acting on hydroxy acids and derivatives;GO:0048037//cofactor binding;GO:0036094//small molecule binding	GO:0009791//post-embryonic development;GO:0009062//fatty acid catabolic process;GO:0009694//jasmonic acid metabolic process	K10527//enoyl-CoA hydratase/3-hydroxyacyl-CoA dehydrogenase [EC:4.2.1.17 1.1.1.35 1.1.1.211]	gi|567218522|ref|XP_006412890.1|//hypothetical protein EUTSA_v10024533mg [Eutrema salsugineum]
BGI_novel_G000458	1653	18.7431	61.9715	1.72525	0.000561942	0.0449036	Up	GO:0016021//integral component of membrane	GO:0016705//oxidoreductase activity, acting on paired donors, with incorporation or reduction of molecular oxygen;GO:0020037//heme binding;GO:0005506//iron ion binding;GO:0004497//monooxygenase activity	GO:0055114//oxidation-reduction process	K11812//tryptophan N-monooxygenase [EC:1.14.13.125]	gi|923557211|ref|XP_013738566.1|//PREDICTED: cytochrome P450 79B1-like [Brassica napus]
BnaA08g24410D	1509	19.2135	86.3881	2.16872	0.000294164	0.029606	Up	NA	GO:0046914//transition metal ion binding;GO:0046906//tetrapyrrole binding;GO:0016491//oxidoreductase activity	GO:0009814//defense response, incompatible interaction;GO:0009408//response to heat;GO:0044710//single-organism metabolic process	K00517	gi|567152265|ref|XP_006417160.1|//hypothetical protein EUTSA_v10007429mg [Eutrema salsugineum]
BnaA01g00900D	774	18.6237	146.755	2.97819	1.14457e-06	0.00052361	Up	NA	GO:0052689//carboxylic ester hydrolase activity;GO:0005488//binding	GO:0050832//defense response to fungus;GO:0009814//defense response, incompatible interaction;GO:0032787//monocarboxylic acid metabolic process;GO:0006351//transcription, DNA-templated	K08233//polyneuridine-aldehyde esterase [EC:3.1.1.78]	gi|567216626|ref|XP_006411942.1|//hypothetical protein EUTSA_v10026033mg [Eutrema salsugineum]
BnaA06g23360D	1101	20.0764	77.3158	1.94526	3.29754e-06	0.0011388	Up	GO:0043231//intracellular membrane-bounded organelle	GO:0004175//endopeptidase activity	GO:0019538//protein metabolic process	NA	gi|15237654|ref|NP_201229.1|//metacaspase 3 [Arabidopsis thaliana]
BnaC06g19600D	489	182.152	1330.27	2.8685	8.44848e-18	2.97602e-13	Up	GO:0009532//plastid stroma	GO:0005515//protein binding	GO:0044267//cellular protein metabolic process;GO:0009314//response to radiation	K03686//molecular chaperone DnaJ	gi|565490575|ref|XP_006302927.1|//hypothetical protein CARUB_v10021065mg [Capsella rubella]
BGI_novel_G000736	1188	7.88516	60.8773	2.94869	7.72562e-07	0.00040036	Up	GO:0005634//nucleus	GO:0003677//DNA binding	GO:0006355//regulation of transcription, DNA-templated	NA	gi|937576040|ref|NP_001303231.1|//NAC domain-containing protein 19-like [Brassica napus]
BnaC08g06690D	954	27.823	198.818	2.83709	4.46335e-07	0.000283286	Up	GO:0030312//external encapsulating structure;GO:0031090//organelle membrane;GO:0009532//plastid stroma;GO:0005911//cell-cell junction;GO:0005576//extracellular region	GO:0016209//antioxidant activity;GO:0042802//identical protein binding;GO:0046914//transition metal ion binding;GO:0005543//phospholipid binding;GO:0032550//purine ribonucleoside binding	GO:0006694//steroid biosynthetic process;GO:0009414//response to water deprivation;GO:0000097//sulfur amino acid biosynthetic process;GO:0006970//response to osmotic stress;GO:0006873//cellular ion homeostasis;GO:0006816//calcium ion transport;GO:0006325//chromatin organization;GO:0009725//response to hormone;GO:0071805//potassium ion transmembrane transport;GO:0010038//response to metal ion	K17095//annexin A7/11	gi|600971811|gb|AHN63213.1|//annexin 1 [Brassica rapa subsp. rapa]
BnaCnng00510D	1382	42.1438	348.601	3.04818	4.01579e-06	0.00126302	Up	NA	GO:0046872//metal ion binding	GO:0010243//response to organonitrogen compound;GO:0006970//response to osmotic stress;GO:0009725//response to hormone;GO:0006066//alcohol metabolic process	K16285//RING/U-box domain-containing protein [EC:2.3.2.27]	gi|349806866|gb|AEQ19306.1|//RING zinc finger protein [Brassica napus];gi|923844315|ref|XP_013701856.1|//PREDICTED: probable E3 ubiquitin-protein ligase XERICO [Brassica napus]
BnaC05g04990D	1530	4.55846	47.8942	3.39323	1.38066e-05	0.00307813	Up	GO:0005743//mitochondrial inner membrane;GO:0042579//microbody	GO:0016651//oxidoreductase activity, acting on NAD(P)H;GO:0000166//nucleotide binding	GO:0009416//response to light stimulus;GO:0032958//inositol phosphate biosynthetic process	K17871//NADH:ubiquinone reductase (non-electrogenic) [EC:1.6.5.9]	gi|567154609|ref|XP_006417828.1|//hypothetical protein EUTSA_v10007398mg [Eutrema salsugineum]
BnaA05g30260D	903	2.19188	32.0538	3.87026	1.1548e-06	0.000524884	Up	GO:0043231//intracellular membrane-bounded organelle	NA	NA	NA	gi|567201960|ref|XP_006407845.1|//hypothetical protein EUTSA_v10021229mg [Eutrema salsugineum]
BnaC06g40110D	489	82.4838	203.095	1.29997	5.28059e-05	0.00854921	Up	GO:0009532//plastid stroma	GO:0005515//protein binding	GO:0044267//cellular protein metabolic process;GO:0009314//response to radiation	K03686//molecular chaperone DnaJ	gi|565490575|ref|XP_006302927.1|//hypothetical protein CARUB_v10021065mg [Capsella rubella]
BnaCnng76180D	675	859.512	2200.17	1.35603	2.1676e-05	0.00437564	Up	GO:0016020//membrane;GO:0005911//cell-cell junction;GO:0044444//cytoplasmic part	GO:0016765//transferase activity, transferring alkyl or aryl (other than methyl) groups;GO:0072341//modified amino acid binding	GO:0014070//response to organic cyclic compound;GO:0032787//monocarboxylic acid metabolic process;GO:0009072//aromatic amino acid family metabolic process;GO:0009404//toxin metabolic process;GO:0006950//response to stress;GO:0009725//response to hormone	K00799//glutathione S-transferase [EC:2.5.1.18]	gi|567210111|ref|XP_006410002.1|//hypothetical protein EUTSA_v10017209mg [Eutrema salsugineum]
BnaA03g13140D	625	319.859	1142.39	1.83655	2.0998e-08	2.84487e-05	Up	GO:0030312//external encapsulating structure;GO:0005576//extracellular region	GO:0008289//lipid binding;GO:0005488//binding	GO:0006972//hyperosmotic response;GO:0010876//lipid localization;GO:0006869//lipid transport;GO:0009725//response to hormone;GO:0051234//establishment of localization	NA	gi|685283391|ref|XP_009132605.1|//PREDICTED: non-specific lipid-transfer protein 3-like [Brassica rapa];gi|4185505|gb|AAD09107.1|//nonspecific lipid-transfer protein precursor [Brassica napus]
BnaA08g30190D	519	3.9722	18.534	2.22216	0.00051576	0.0420553	Up	GO:0043231//intracellular membrane-bounded organelle	GO:0005515//protein binding;GO:0001071//nucleic acid binding transcription factor activity	GO:0050794//regulation of cellular process;GO:0014070//response to organic cyclic compound;GO:0048528//post-embryonic root development;GO:0009725//response to hormone;GO:0006351//transcription, DNA-templated	K14484//auxin-responsive protein IAA	gi|567222130|ref|XP_006414694.1|//hypothetical protein EUTSA_v10026385mg [Eutrema salsugineum]
BnaA03g32280D	1229	1417.88	8441.37	2.57374	8.28972e-06	0.00214033	Up	GO:0043231//intracellular membrane-bounded organelle;GO:0031090//organelle membrane;GO:0044444//cytoplasmic part	GO:0004553//hydrolase activity, hydrolyzing O-glycosyl compounds;GO:0097367//carbohydrate derivative binding	GO:0009861//jasmonic acid and ethylene-dependent systemic resistance;GO:0044036//cell wall macromolecule metabolic process;GO:0015698//inorganic anion transport;GO:0010038//response to metal ion;GO:0006026//aminoglycan catabolic process	K01183//chitinase [EC:3.2.1.14]	gi|685288560|ref|XP_009135234.1|//PREDICTED: endochitinase CH25-like [Brassica rapa];gi|6048743|gb|AAF02299.1|AF098302_1//chitinase [Brassica juncea]
BnaA02g25610D	1404	56.281	229.743	2.0293	3.6833e-08	4.25397e-05	Up	GO:0044444//cytoplasmic part	GO:0000166//nucleotide binding;GO:0016462//pyrophosphatase activity	GO:0006950//response to stress	K13648//alpha-1,4-galacturonosyltransferase [EC:2.4.1.43]	gi|674904056|emb|CDY28915.1|//BnaA02g25610D [Brassica napus];gi|89257502|gb|ABD64992.1|//hydrolase, NUDIX family protein [Brassica oleracea]
BnaCnng04920D	727	11.0395	49.2805	2.15834	0.00010039	0.0137599	Up	NA	GO:0046872//metal ion binding;GO:0008270//zinc ion binding	NA	K16285//RING/U-box domain-containing protein [EC:2.3.2.27]	gi|9743343|gb|AAF97967.1|AC000103_17//F21J9.24 [Arabidopsis thaliana];gi|922457909|ref|XP_013630755.1|//PREDICTED: probable E3 ubiquitin-protein ligase XERICO [Brassica oleracea var. oleracea]
BnaC03g37600D	987	111.052	1572.15	3.82343	4.68164e-09	8.45708e-06	Up	GO:0043231//intracellular membrane-bounded organelle;GO:0031090//organelle membrane;GO:0044444//cytoplasmic part	GO:0004553//hydrolase activity, hydrolyzing O-glycosyl compounds;GO:0097367//carbohydrate derivative binding	GO:0009861//jasmonic acid and ethylene-dependent systemic resistance;GO:0044036//cell wall macromolecule metabolic process;GO:0015698//inorganic anion transport;GO:0010038//response to metal ion;GO:0006026//aminoglycan catabolic process	K01183//chitinase [EC:3.2.1.14]	gi|6048743|gb|AAF02299.1|AF098302_1//chitinase [Brassica juncea]
BnaC04g42890D	1420	9.64737	43.4703	2.17182	0.000439692	0.0382926	Up	GO:0043231//intracellular membrane-bounded organelle	GO:0005488//binding	GO:0009738//abscisic acid-activated signaling pathway;GO:0009414//response to water deprivation;GO:0010118//stomatal movement	K01915//glutamine synthetase [EC:6.3.1.2];K12844//U4/U6 small nuclear ribonucleoprotein PRP31;K15030//translation initiation factor 3 subunit M	gi|15239182|ref|NP_201386.1|//F-box protein [Arabidopsis thaliana];gi|923907743|ref|XP_013723790.1|//PREDICTED: F-box protein DOR-like [Brassica napus]
BnaA05g02510D	810	37.1972	205.089	2.46299	1.91859e-05	0.00403107	Up	GO:0044424//intracellular part	NA	NA	NA	gi|567215655|ref|XP_006411458.1|//hypothetical protein EUTSA_v10017761mg [Eutrema salsugineum]
BnaC03g03030D	2574	7.85573	28.4647	1.85736	0.000446617	0.0386055	Up	GO:0043231//intracellular membrane-bounded organelle;GO:0016021//integral component of membrane	GO:0046872//metal ion binding;GO:0050664//oxidoreductase activity, acting on NAD(P)H, oxygen as acceptor	GO:0009913//epidermal cell differentiation;GO:0046683//response to organophosphorus;GO:0006952//defense response;GO:0032412//regulation of ion transmembrane transporter activity;GO:0045333//cellular respiration;GO:0048588//developmental cell growth;GO:0010038//response to metal ion	K13447//respiratory burst oxidase [EC:1.6.3.- 1.11.1.-]	gi|567171378|ref|XP_006399223.1|//hypothetical protein EUTSA_v10012617mg [Eutrema salsugineum]
BnaC04g00750D	765	44.4381	248.422	2.48292	9.65194e-06	0.0023529	Up	GO:0043231//intracellular membrane-bounded organelle	GO:0003677//DNA binding;GO:0001071//nucleic acid binding transcription factor activity	GO:0006972//hyperosmotic response;GO:0006351//transcription, DNA-templated;GO:0051707//response to other organism;GO:0009755//hormone-mediated signaling pathway	K09338//homeobox-leucine zipper protein	gi|567166564|ref|XP_006397859.1|//hypothetical protein EUTSA_v10001600mg [Eutrema salsugineum]
BnaC02g10050D	730	217.074	1519.13	2.80699	0.000507043	0.0416337	Up	GO:0030312//external encapsulating structure;GO:0005576//extracellular region;GO:0016021//integral component of membrane	GO:0008289//lipid binding;GO:0005488//binding	GO:0006972//hyperosmotic response;GO:0010876//lipid localization;GO:0006869//lipid transport;GO:0009725//response to hormone;GO:0051234//establishment of localization	NA	gi|685271321|ref|XP_009126702.1|//PREDICTED: non-specific lipid-transfer protein 4-like [Brassica rapa];gi|104717431|gb|ABF74563.1|//lipid transfer protein [Brassica napus]
BnaCnng14620D	762	26.5952	73.2612	1.46188	0.000614096	0.0475948	Up	GO:0016020//membrane;GO:0005576//extracellular region;GO:0009536//plastid	GO:1901363//heterocyclic compound binding;GO:0097159//organic cyclic compound binding;GO:0004672//protein kinase activity;GO:0036094//small molecule binding	GO:0014070//response to organic cyclic compound;GO:0009267//cellular response to starvation;GO:0006952//defense response;GO:0008219//cell death	K04733//interleukin-1 receptor-associated kinase 4 [EC:2.7.11.1];K16911//ATP-dependent RNA helicase DDX21 [EC:3.6.4.13];K04730//interleukin-1 receptor-associated kinase 1 [EC:2.7.11.1]	gi|567219884|ref|XP_006413571.1|//hypothetical protein EUTSA_v10024630mg [Eutrema salsugineum]
BnaC09g40190D	1500	23.575	107.805	2.1931	0.000630377	0.0485049	Up	GO:0016020//membrane	GO:0017111//nucleoside-triphosphatase activity;GO:0032550//purine ribonucleoside binding	GO:0009814//defense response, incompatible interaction;GO:0009696//salicylic acid metabolic process	K08900//mitochondrial chaperone BCS1	gi|565459128|ref|XP_006287563.1|//hypothetical protein CARUB_v10000774mg [Capsella rubella]
BnaA04g16350D	642	46.0223	131.304	1.51251	1.49639e-05	0.00331516	Up	GO:0043231//intracellular membrane-bounded organelle;GO:0044444//cytoplasmic part	NA	NA	K06966//uncharacterized protein	gi|567209561|ref|XP_006409853.1|//hypothetical protein EUTSA_v10017171mg [Eutrema salsugineum]
BnaA10g27920D	2755	80.1101	230.631	1.52553	9.22698e-05	0.0129235	Up	GO:0009536//plastid	GO:0004620//phospholipase activity;GO:0016787//hydrolase activity	GO:0006605//protein targeting;GO:0009247//glycolipid biosynthetic process;GO:0009267//cellular response to starvation;GO:0009414//response to water deprivation;GO:0009696//salicylic acid metabolic process;GO:0009626//plant-type hypersensitive response;GO:0009755//hormone-mediated signaling pathway;GO:0006629//lipid metabolic process	K16818//phospholipase A1 [EC:3.1.1.32]	gi|217039132|gb|ACJ76846.1|//chloroplast lipase protein [Brassica napus];gi|685370537|ref|XP_009119028.1|//PREDICTED: phospholipase A1-Igamma1, chloroplastic [Brassica rapa]
BnaA05g22450D	1248	877.509	2512.37	1.51756	6.51043e-07	0.000364021	Up	GO:0043231//intracellular membrane-bounded organelle	NA	GO:0009411//response to UV	K08900//mitochondrial chaperone BCS1	gi|567197882|ref|XP_006406690.1|//hypothetical protein EUTSA_v10020677mg [Eutrema salsugineum]
BnaAnng18610D	1473	5.10278	38.3525	2.90996	0.000178169	0.0205436	Up	GO:0043231//intracellular membrane-bounded organelle;GO:0005634//nucleus	GO:0003677//DNA binding;GO:0005524//ATP binding;GO:0046914//transition metal ion binding;GO:0004386//helicase activity;GO:0003676//nucleic acid binding;GO:0032550//purine ribonucleoside binding;GO:0008270//zinc ion binding;GO:0017111//nucleoside-triphosphatase activity	GO:0006260//DNA replication;GO:0009292//genetic transfer;GO:0000724//double-strand break repair via homologous recombination;GO:0009294//DNA mediated transformation;GO:0045003//double-strand break repair via synthesis-dependent strand annealing	K15505//DNA repair protein RAD5 [EC:3.6.4.-]	gi|923782137|ref|XP_013682202.1|//PREDICTED: putative SWI/SNF-related matrix-associated actin-dependent regulator of chromatin subfamily A member 3-like 2 [Brassica napus];gi|674963009|emb|CDX71012.1|//BnaC03g10960D [Brassica napus];gi|567176612|ref|XP_006400778.1|//hypothetical protein EUTSA_v10012547mg [Eutrema salsugineum]
BnaC05g05540D	1275	27.2268	92.6391	1.76659	0.000309467	0.0305044	Up	GO:0016020//membrane;GO:0043231//intracellular membrane-bounded organelle	GO:0004713//protein tyrosine kinase activity;GO:0032550//purine ribonucleoside binding	GO:0006464//cellular protein modification process;GO:0006796//phosphate-containing compound metabolic process	K04733//interleukin-1 receptor-associated kinase 4 [EC:2.7.11.1]	gi|567154366|ref|XP_006417758.1|//hypothetical protein EUTSA_v10007727mg [Eutrema salsugineum]
BnaA07g23750D	639	13.7815	60.2589	2.12844	0.000301208	0.0300999	Up	NA	GO:0005488//binding	GO:0006950//response to stress;GO:0051707//response to other organism;GO:0009755//hormone-mediated signaling pathway;GO:0009694//jasmonic acid metabolic process	K13464//jasmonate ZIM domain-containing protein	gi|342187044|sp|Q8W4J8.2|TIF7_ARATH//RecName: Full=Protein TIFY 7; AltName: Full=Jasmonate ZIM domain-containing protein 9 [Arabidopsis thaliana]
BnaA07g30010D	672	87.8854	362.052	2.0425	0.000116241	0.0154388	Up	GO:0009536//plastid	GO:0061135//endopeptidase regulator activity	GO:0010466//negative regulation of peptidase activity	NA	gi|16945735|dbj|BAB72020.1|//water-soluble chlorophyll protein [Raphanus sativus var. niger]
BnaA05g20890D	1422	2.81066	17.5809	2.64502	0.000431898	0.0380346	Up	NA	GO:0016709//oxidoreductase activity, acting on paired donors, with incorporation or reduction of molecular oxygen, NAD(P)H as one donor, and incorporation of one atom of oxygen;GO:0046914//transition metal ion binding;GO:0046906//tetrapyrrole binding	GO:0044710//single-organism metabolic process	K09843//(+)-abscisic acid 8'-hydroxylase [EC:1.14.13.93]	gi|297834844|ref|XP_002885304.1|//CYP707A4 [Arabidopsis lyrata subsp. lyrata]
BnaA10g27420D	1258	153.937	479.429	1.63898	3.64178e-05	0.00643024	Up	NA	NA	NA	K06700//proteasome inhibitor subunit 1 (PI31)	gi|15241665|ref|NP_195822.1|//uncharacterized protein [Arabidopsis thaliana];gi|923731642|ref|XP_013668262.1|//PREDICTED: uncharacterized protein LOC106372563 isoform X2 [Brassica napus]
BnaA08g00900D	1917	144.554	1460.22	3.3365	1.82716e-09	4.43881e-06	Up	GO:0044444//cytoplasmic part	GO:0016620//oxidoreductase activity, acting on the aldehyde or oxo group of donors, NAD or NADP as acceptor;GO:0016903//oxidoreductase activity, acting on the aldehyde or oxo group of donors;GO:0004029//aldehyde dehydrogenase (NAD) activity	GO:0009414//response to water deprivation;GO:0006970//response to osmotic stress;GO:0006787//porphyrin-containing compound catabolic process;GO:0044710//single-organism metabolic process;GO:0055114//oxidation-reduction process;GO:0000302//response to reactive oxygen species;GO:0000160//phosphorelay signal transduction system;GO:0009725//response to hormone	K14085//aldehyde dehydrogenase family 7 member A1 [EC:1.2.1.31 1.2.1.8 1.2.1.3]	gi|567131511|ref|XP_006392716.1|//hypothetical protein EUTSA_v10011405mg [Eutrema salsugineum];gi|674930847|emb|CDY02483.1|//BnaA08g00900D [Brassica napus]
BnaC06g23560D	1389	31.3008	197.815	2.65988	6.78882e-05	0.0102635	Up	NA	GO:0003824//catalytic activity	GO:0006972//hyperosmotic response;GO:0044085//cellular component biogenesis;GO:0009725//response to hormone	K18368//caffeoylshikimate esterase [EC:3.1.1.-]	gi|567122054|ref|XP_006390550.1|//hypothetical protein EUTSA_v10018492mg [Eutrema salsugineum]
BnaC08g31760D	1599	16.692	71.1882	2.09248	1.32852e-06	0.000581341	Up	GO:0009536//plastid	GO:0016709//oxidoreductase activity, acting on paired donors, with incorporation or reduction of molecular oxygen, NAD(P)H as one donor, and incorporation of one atom of oxygen;GO:0046914//transition metal ion binding;GO:0046906//tetrapyrrole binding	GO:0048608//reproductive structure development;GO:0009791//post-embryonic development;GO:0044710//single-organism metabolic process	K00517	gi|567182569|ref|XP_006402432.1|//hypothetical protein EUTSA_v10005883mg [Eutrema salsugineum]
BnaCnng47410D	1419	415.967	864.941	1.05613	0.000273935	0.0281327	Up	GO:0043231//intracellular membrane-bounded organelle	GO:0016624//oxidoreductase activity, acting on the aldehyde or oxo group of donors, disulfide as acceptor	GO:0044710//single-organism metabolic process	K00166//2-oxoisovalerate dehydrogenase E1 component alpha subunit [EC:1.2.4.4]	gi|567149228|ref|XP_006416306.1|//hypothetical protein EUTSA_v10007543mg [Eutrema salsugineum]
BnaC03g12400D	2392	5.80445	30.021	2.37074	0.000183843	0.0210258	Up	GO:0043231//intracellular membrane-bounded organelle	GO:0046872//metal ion binding;GO:0060089//molecular transducer activity;GO:0004629//phospholipase C activity	GO:0006605//protein targeting;GO:0051640//organelle localization;GO:0009414//response to water deprivation;GO:0006970//response to osmotic stress;GO:0042743//hydrogen peroxide metabolic process;GO:0009627//systemic acquired resistance;GO:0006351//transcription, DNA-templated;GO:0006928//movement of cell or subcellular component;GO:0009626//plant-type hypersensitive response;GO:0006470//protein de…	K05857//phosphatidylinositol phospholipase C, delta [EC:3.1.4.11]	gi|674963153|emb|CDX71156.1|//BnaC03g12400D [Brassica napus];gi|567177564|ref|XP_006401054.1|//hypothetical protein EUTSA_v10013134mg [Eutrema salsugineum]
BnaA09g43070D	910	30.1913	82.702	1.45379	0.000153476	0.0185146	Up	GO:0016021//integral component of membrane	NA	GO:0006605//protein targeting;GO:0009626//plant-type hypersensitive response;GO:0009813//flavonoid biosynthetic process	K12811//ATP-dependent RNA helicase DDX46/PRP5 [EC:3.6.4.13];K13091//RNA-binding protein 39	gi|567190312|ref|XP_006404611.1|//hypothetical protein EUTSA_v10000417mg [Eutrema salsugineum];gi|923705683|ref|XP_013660947.1|//PREDICTED: uncharacterized protein LOC106365972 [Brassica napus]
BnaC04g10260D	3096	161.092	393.512	1.28852	0.000285845	0.0290593	Up	GO:0016020//membrane;GO:0016021//integral component of membrane;GO:0005886//plasma membrane	GO:0046873//metal ion transmembrane transporter activity;GO:0015079//potassium ion transmembrane transporter activity	GO:0009555//pollen development;GO:0048229//gametophyte development;GO:0034220//ion transmembrane transport;GO:0071805//potassium ion transmembrane transport;GO:0030001//metal ion transport	K03549//KUP system potassium uptake protein	gi|674949268|emb|CDX84264.1|//BnaC04g10260D [Brassica napus];gi|922476125|ref|XP_013636642.1|//PREDICTED: potassium transporter 11 [Brassica oleracea var. oleracea];gi|297737993|emb|CBI27194.3|//unnamed protein product [Vitis vinifera]
BnaCnng13040D	468	4.97882	71.2693	3.83941	3.44246e-09	6.55472e-06	Up	GO:0000314//organellar small ribosomal subunit;GO:0009536//plastid	GO:0003723//RNA binding;GO:0005198//structural molecule activity	GO:0010467//gene expression	K02992//small subunit ribosomal protein S7	gi|7525079|ref|NP_051104.1|//ribosomal protein S7 [Arabidopsis thaliana]
BGI_novel_G002478	1791	1.14438	15.9677	3.80252	1.03658e-06	0.000486853	Up	NA	NA	NA	K11314//transcriptional adapter 2-alpha	gi|685362504|ref|XP_009115579.1|//PREDICTED: uncharacterized protein LOC103840814 [Brassica rapa]
BnaA09g15890D	849	128.763	266.315	1.04842	0.000541973	0.0437372	Up	GO:0043231//intracellular membrane-bounded organelle	GO:0097159//organic cyclic compound binding;GO:0004518//nuclease activity	GO:0009414//response to water deprivation;GO:0006970//response to osmotic stress;GO:0009725//response to hormone	NA	gi|297853378|ref|XP_002894570.1|//HNH endonuclease domain-containing protein [Arabidopsis lyrata subsp. lyrata]
BnaCnng08700D	755	84.1381	183.371	1.12394	8.83185e-05	0.0125954	Up	NA	GO:0043169//cation binding;GO:0046872//metal ion binding	GO:0006812//cation transport;GO:0030001//metal ion transport	K09486//hypoxia up-regulated 1;K10572//inositol-pentakisphosphate 2-kinase [EC:2.7.1.158];K12823//ATP-dependent RNA helicase DDX5/DBP2 [EC:3.6.4.13]	gi|297842964|ref|XP_002889363.1|//hypothetical protein ARALYDRAFT_887301 [Arabidopsis lyrata subsp. lyrata];gi|923516109|ref|XP_013647589.1|//PREDICTED: FK506-binding protein 4-like isoform X1 [Brassica napus]
BnaA10g25810D	1131	7.41973	37.876	2.35184	6.47756e-05	0.00996687	Up	NA	GO:0008171//O-methyltransferase activity;GO:0008169//C-methyltransferase activity	GO:0006721//terpenoid metabolic process;GO:0006950//response to stress;GO:0009725//response to hormone;GO:0051707//response to other organism;GO:0010038//response to metal ion;GO:0009694//jasmonic acid metabolic process	K08241//jasmonate O-methyltransferase [EC:2.1.1.141]	gi|15237696|ref|NP_196058.1|//S-adenosyl-L-methionine-dependent methyltransferase-like protein [Arabidopsis thaliana]
BnaC02g41060D	807	168.456	1317.82	2.96771	0.000240838	0.0255532	Up	GO:0005840//ribosome;GO:0009536//plastid	GO:0005515//protein binding;GO:0016791//phosphatase activity	GO:0006972//hyperosmotic response;GO:0006952//defense response;GO:0009725//response to hormone;GO:0051707//response to other organism;GO:0010038//response to metal ion	K02866//large subunit ribosomal protein L10e;K11340//actin-like protein 6A	gi|198445319|gb|ACH88385.1|//vegetative storage protein [Brassica oleracea var. gemmifera]
BnaUnng03000D	1793	25.3153	123.131	2.28211	3.3358e-07	0.000228165	Up	NA	GO:0046527//glucosyltransferase activity	NA	K13680//beta-mannan synthase [EC:2.4.1.32]	gi|565499056|ref|XP_006307167.1|//hypothetical protein CARUB_v10008757mg [Capsella rubella];gi|674862906|emb|CDY68733.1|//BnaUnng03000D [Brassica napus]
BnaC02g16370D	1337	15.427	67.9522	2.13906	0.000650165	0.0497338	Up	GO:0043231//intracellular membrane-bounded organelle;GO:0016021//integral component of membrane	NA	NA	NA	gi|923643114|ref|XP_013641932.1|//PREDICTED: uncharacterized protein LOC106346992 isoform X1 [Brassica napus];gi|297840851|ref|XP_002888307.1|//hypothetical protein ARALYDRAFT_338601 [Arabidopsis lyrata subsp. lyrata]
BnaA05g27660D	1182	466.689	2108.97	2.176	1.41386e-05	0.0031422	Up	GO:0043231//intracellular membrane-bounded organelle;GO:0044444//cytoplasmic part	GO:0004721//phosphoprotein phosphatase activity;GO:0005488//binding	GO:0006972//hyperosmotic response;GO:0009738//abscisic acid-activated signaling pathway;GO:0010118//stomatal movement	K14497//protein phosphatase 2C [EC:3.1.3.16]	gi|455659481|gb|AGG35960.1|//ABA hypersensitive PP2C protein AHG3/PP2CA [Brassica napus]
BnaA05g05760D	2154	471.176	3450.88	2.87263	0.000309586	0.0305044	Up	GO:0005911//cell-cell junction;GO:0009536//plastid	GO:0016774//phosphotransferase activity, carboxyl group as acceptor;GO:0016620//oxidoreductase activity, acting on the aldehyde or oxo group of donors, NAD or NADP as acceptor	GO:0006972//hyperosmotic response;GO:0003006//developmental process involved in reproduction;GO:0009414//response to water deprivation;GO:0048229//gametophyte development;GO:0009725//response to hormone;GO:0022622//root system development;GO:0006560//proline metabolic process	K12657//delta-1-pyrroline-5-carboxylate synthetase [EC:2.7.2.11 1.2.1.41]	gi|12667249|gb|AAK01360.1|AF314811_1//delta 1-pyrroline-5-carboxylate synthetase A [Brassica napus]
BnaC01g43110D	2043	44.7794	232.69	2.3775	2.39222e-05	0.00464281	Up	GO:0043234//protein complex	GO:0019787//ubiquitin-like protein transferase activity;GO:0046914//transition metal ion binding	GO:0009845//seed germination;GO:0032446//protein modification by small protein conjugation	K08332//vacuolar protein 8	gi|567129135|ref|XP_006392180.1|//hypothetical protein EUTSA_v10023320mg [Eutrema salsugineum]
BGI_novel_G001639	1674	1.65093	19.7439	3.58005	7.57404e-06	0.00202121	Up	NA	NA	NA	K07466//replication factor A1	gi|674964447|emb|CDX68909.1|//BnaC01g05440D [Brassica napus]
BnaA07g21490D	585	30.7562	115.141	1.90445	8.66415e-05	0.0124504	Up	GO:0043231//intracellular membrane-bounded organelle;GO:0044444//cytoplasmic part	NA	GO:0006950//response to stress;GO:0009415//response to water;GO:0009266//response to temperature stimulus	NA	gi|1154629|emb|CAA64428.1|//pollen coat protein [Brassica oleracea]
BnaC05g35700D	1296	281.808	591.178	1.06888	0.000286699	0.029086	Up	GO:0044424//intracellular part	GO:0004152//dihydroorotate dehydrogenase activity;GO:0016628//oxidoreductase activity, acting on the CH-CH group of donors, NAD or NADP as acceptor	GO:0009174//pyrimidine ribonucleoside monophosphate biosynthetic process	K00207//dihydropyrimidine dehydrogenase (NADP+) [EC:1.3.1.2]	gi|567197875|ref|XP_006406688.1|//hypothetical protein EUTSA_v10020777mg [Eutrema salsugineum]
BnaA07g11450D	663	1030.09	4472.11	2.11819	3.78814e-05	0.00663876	Up	GO:0043231//intracellular membrane-bounded organelle;GO:0005911//cell-cell junction;GO:0044444//cytoplasmic part	GO:0008092//cytoskeletal protein binding	GO:0009414//response to water deprivation;GO:0006970//response to osmotic stress;GO:0009409//response to cold;GO:0009845//seed germination;GO:0009725//response to hormone	NA	gi|300252251|gb|ADJ96373.1|//cold-regulated protein [Brassica napus]
BnaA02g20750D	925	192.936	794.034	2.04108	3.26658e-06	0.0011388	Up	GO:0043231//intracellular membrane-bounded organelle	NA	GO:0008104//protein localization;GO:0009725//response to hormone	NA	gi|923832844|ref|XP_013698181.1|//PREDICTED: auxin-repressed 12.5 kDa protein-like isoform X2 [Brassica napus];gi|567161536|ref|XP_006396488.1|//hypothetical protein EUTSA_v10029065mg [Eutrema salsugineum];gi|923832848|ref|XP_013698182.1|//PREDICTED: uncharacterized protein LOC106402080 isoform X3 [Brassica napus]
BnaA03g45570D	879	42.1744	126.94	1.5897	3.04178e-05	0.00565426	Up	GO:0043231//intracellular membrane-bounded organelle	GO:0046872//metal ion binding	GO:0010243//response to organonitrogen compound	K13523//lysophosphatidic acid acyltransferase / lysophosphatidylinositol acyltransferase [EC:2.3.1.51 2.3.1.-]	gi|567219970|ref|XP_006413614.1|//hypothetical protein EUTSA_v10027105mg [Eutrema salsugineum]
BnaC09g26330D	2255	83.9733	376.829	2.16591	4.28151e-05	0.00727486	Up	GO:0016020//membrane;GO:0005911//cell-cell junction;GO:0030312//external encapsulating structure;GO:0009536//plastid	GO:0005215//transporter activity	GO:0044763//single-organism cellular process;GO:0009943//adaxial/abaxial axis specification;GO:0010073//meristem maintenance;GO:0009799//specification of symmetry;GO:0051234//establishment of localization;GO:0009933//meristem structural organization	K14611//solute carrier family 23 (nucleobase transporter), member 1/2	gi|674961824|emb|CDX71592.1|//BnaC09g26330D [Brassica napus];gi|922556314|ref|XP_013606251.1|//PREDICTED: nucleobase-ascorbate transporter 5 [Brassica oleracea var. oleracea];gi|567181518|ref|XP_006402200.1|//hypothetical protein EUTSA_v10013227mg [Eutrema salsugineum]
BnaC05g16290D	1490	127.459	388.176	1.60668	0.000172639	0.0200043	Up	NA	NA	GO:0009408//response to heat	NA	gi|727434616|ref|XP_010498555.1|//PREDICTED: uncharacterized protein LOC104776224 [Camelina sativa];gi|567149351|ref|XP_006416340.1|//hypothetical protein EUTSA_v10008598mg [Eutrema salsugineum]
BnaA01g11760D	1494	35.4849	416.328	3.55245	4.81499e-09	8.48052e-06	Up	GO:0016020//membrane	GO:0015291//secondary active transmembrane transporter activity	GO:0044763//single-organism cellular process;GO:0015893//drug transport	K03327//multidrug resistance protein, MATE family	gi|567220166|ref|XP_006413712.1|//hypothetical protein EUTSA_v10024978mg [Eutrema salsugineum]
BnaAnng17870D	1400	145.964	657.899	2.17225	1.04942e-06	0.000487442	Up	GO:0043231//intracellular membrane-bounded organelle;GO:0044444//cytoplasmic part	GO:0004175//endopeptidase activity	GO:0032989//cellular component morphogenesis;GO:0019222//regulation of metabolic process;GO:0003006//developmental process involved in reproduction;GO:0019538//protein metabolic process;GO:0009062//fatty acid catabolic process;GO:0040007//growth;GO:0016192//vesicle-mediated transport	K01363//cathepsin B [EC:3.4.22.1]	gi|685351562|ref|XP_009111203.1|//PREDICTED: cathepsin B [Brassica rapa];gi|567156438|ref|XP_006418358.1|//hypothetical protein EUTSA_v10008009mg [Eutrema salsugineum]
BnaA02g28730D	834	2.72616	27.3577	3.32701	3.05276e-05	0.00565534	Up	GO:0043231//intracellular membrane-bounded organelle	NA	NA	NA	gi|567141828|ref|XP_006395465.1|//hypothetical protein EUTSA_v10004746mg [Eutrema salsugineum]
BnaA06g05000D	1334	23.7261	139.379	2.55447	0.000593475	0.04656	Up	GO:0044424//intracellular part	GO:0016829//lyase activity;GO:0043168//anion binding;GO:0016832//aldehyde-lyase activity	GO:0009746//response to hexose;GO:0006520//cellular amino acid metabolic process;GO:0034285//response to disaccharide;GO:0006566//threonine metabolic process	K01620//threonine aldolase [EC:4.1.2.48]	gi|674939868|emb|CDX93548.1|//BnaA06g05000D [Brassica napus];gi|567154034|ref|XP_006417664.1|//hypothetical protein EUTSA_v10008026mg [Eutrema salsugineum]
BnaC04g11110D	720	19.3349	322.58	4.06038	1.24993e-09	3.7137e-06	Up	GO:0009941//chloroplast envelope	GO:0016702//oxidoreductase activity, acting on single donors with incorporation of molecular oxygen, incorporation of two atoms of oxygen;GO:0046872//metal ion binding	GO:0006972//hyperosmotic response;GO:0044763//single-organism cellular process;GO:0014070//response to organic cyclic compound;GO:0009414//response to water deprivation;GO:0006631//fatty acid metabolic process;GO:0009725//response to hormone;GO:0051707//response to other organism	K17991//peroxygenase [EC:1.11.2.3]	gi|567211909|ref|XP_006410478.1|//hypothetical protein EUTSA_v10017178mg [Eutrema salsugineum]
BnaCnng40810D	2175	143.087	475.028	1.73112	9.73368e-06	0.00236465	Up	GO:0043231//intracellular membrane-bounded organelle;GO:0044444//cytoplasmic part	GO:0016405//CoA-ligase activity	NA	K15164//mediator of RNA polymerase II transcription subunit 13;K01895//acetyl-CoA synthetase [EC:6.2.1.1]	gi|567138686|ref|XP_006394571.1|//hypothetical protein EUTSA_v10003719mg [Eutrema salsugineum]
BnaC07g43540D	971	71.4859	230.249	1.68747	0.000393884	0.0358419	Up	GO:0009532//plastid stroma;GO:0009526//plastid envelope;GO:0009534//chloroplast thylakoid	GO:0004601//peroxidase activity;GO:0004602//glutathione peroxidase activity	GO:0006979//response to oxidative stress;GO:0009404//toxin metabolic process;GO:0098869//cellular oxidant detoxification;GO:0006950//response to stress;GO:0009628//response to abiotic stimulus;GO:0055114//oxidation-reduction process	K00432//glutathione peroxidase [EC:1.11.1.9]	gi|922516845|ref|XP_013593364.1|//PREDICTED: putative glutathione peroxidase 7, chloroplastic [Brassica oleracea var. oleracea];gi|40388501|gb|AAR85499.1|//GPx [Brassica oleracea var. botrytis]
BnaC01g18020D	1263	434.6	1434.49	1.72278	0.000466569	0.0396505	Up	GO:0043231//intracellular membrane-bounded organelle;GO:0043234//protein complex	GO:0046872//metal ion binding;GO:0004721//phosphoprotein phosphatase activity;GO:0019900//kinase binding	GO:0006605//protein targeting;GO:0009738//abscisic acid-activated signaling pathway;GO:0010118//stomatal movement;GO:0009845//seed germination;GO:0009627//systemic acquired resistance;GO:0000302//response to reactive oxygen species;GO:0006972//hyperosmotic response;GO:0044248//cellular catabolic process;GO:0009626//plant-type hypersensitive response;GO:0000160//phosphorelay signal transduction sy…	K14497//protein phosphatase 2C [EC:3.1.3.16]	gi|455659457|gb|AGG35958.1|//ABA insensitive PP2C protein 1 [Brassica napus]
BnaA09g49870D	1323	309.91	1364.56	2.13852	1.67568e-06	0.00069854	Up	GO:0009536//plastid	GO:0016702//oxidoreductase activity, acting on single donors with incorporation of molecular oxygen, incorporation of two atoms of oxygen;GO:0043169//cation binding;GO:0005515//protein binding	GO:0018130//heterocycle biosynthetic process;GO:0006520//cellular amino acid metabolic process;GO:0016109//tetraterpenoid biosynthetic process	K00457//4-hydroxyphenylpyruvate dioxygenase [EC:1.13.11.27]	gi|377657569|gb|AFB74218.1|//4-hydroxyphenylpyruvate dioxygenase [Brassica napus]
BnaA10g29560D	918	209.866	619.753	1.56222	4.61762e-05	0.0076545	Up	NA	GO:0016765//transferase activity, transferring alkyl or aryl (other than methyl) groups	NA	K11778//ditrans,polycis-polyprenyl diphosphate synthase [EC:2.5.1.87]	gi|567177525|ref|XP_006401043.1|//hypothetical protein EUTSA_v10014168mg [Eutrema salsugineum]
BnaC09g46770D	2022	32.3952	125.258	1.95106	1.73335e-05	0.00373444	Up	GO:0043231//intracellular membrane-bounded organelle	GO:0003723//RNA binding;GO:0004674//protein serine/threonine kinase activity;GO:0017111//nucleoside-triphosphatase activity;GO:0032550//purine ribonucleoside binding	GO:0006520//cellular amino acid metabolic process;GO:0009154//purine ribonucleotide catabolic process;GO:0006468//protein phosphorylation	K06185//ATP-binding cassette, subfamily F, member 2	gi|567172266|ref|XP_006399478.1|//hypothetical protein EUTSA_v10012861mg [Eutrema salsugineum]
BnaC04g40820D	1371	4.85892	28.0294	2.52823	0.000527564	0.0427211	Up	GO:0043231//intracellular membrane-bounded organelle	GO:0004672//protein kinase activity;GO:0032550//purine ribonucleoside binding	GO:0009657//plastid organization;GO:0000160//phosphorelay signal transduction system;GO:0010243//response to organonitrogen compound;GO:0006468//protein phosphorylation;GO:0006351//transcription, DNA-templated;GO:0009755//hormone-mediated signaling pathway	K04421//mitogen-activated protein kinase kinase kinase 3 [EC:2.7.11.25];K11228//mitogen-activated protein kinase kinase kinase [EC:2.7.11.1]	gi|15227689|ref|NP_180565.1|//mitogen-activated protein kinase kinase kinase 14 [Arabidopsis thaliana]
BnaA04g18840D	1074	2.78994	20.4094	2.87093	0.000419777	0.0374351	Up	GO:0043231//intracellular membrane-bounded organelle	GO:0004672//protein kinase activity;GO:0032550//purine ribonucleoside binding	GO:0006464//cellular protein modification process	K04421//mitogen-activated protein kinase kinase kinase 3 [EC:2.7.11.25];K11228//mitogen-activated protein kinase kinase kinase [EC:2.7.11.1]	gi|567211564|ref|XP_006410384.1|//hypothetical protein EUTSA_v10016838mg [Eutrema salsugineum]
BnaA01g13280D	1275	476.127	3482.3	2.87062	1.81892e-06	0.000745029	Up	GO:0043231//intracellular membrane-bounded organelle;GO:0005576//extracellular region	GO:0047635//alanine-oxo-acid transaminase activity;GO:0070529//L-tryptophan aminotransferase activity;GO:0043168//anion binding;GO:0016846//carbon-sulfur lyase activity;GO:0070547//L-tyrosine aminotransferase activity	GO:0018871//1-aminocyclopropane-1-carboxylate metabolic process;GO:0006090//pyruvate metabolic process;GO:0006351//transcription, DNA-templated;GO:0006753//nucleoside phosphate metabolic process;GO:0048869//cellular developmental process;GO:0009636//response to toxic substance;GO:0006972//hyperosmotic response;GO:0009887//organ morphogenesis;GO:0006732//coenzyme metabolic process;GO:0009725//resp…	K00815//tyrosine aminotransferase [EC:2.6.1.5]	gi|28192642|gb|AAO27362.1|//cystine lyase BOCL-3 [Brassica oleracea]
BnaCnng24580D	1485	63.6544	178.03	1.48379	8.67716e-05	0.0124504	Up	GO:0009536//plastid	NA	GO:0009072//aromatic amino acid family metabolic process;GO:0009608//response to symbiont;GO:0009755//hormone-mediated signaling pathway	NA	gi|567138324|ref|XP_006394469.1|//hypothetical protein EUTSA_v10004141mg [Eutrema salsugineum]
BnaC03g78230D	1966	152.547	1322.5	3.11594	3.12696e-09	6.47934e-06	Up	GO:0044444//cytoplasmic part	GO:0016620//oxidoreductase activity, acting on the aldehyde or oxo group of donors, NAD or NADP as acceptor;GO:0016903//oxidoreductase activity, acting on the aldehyde or oxo group of donors	GO:0009414//response to water deprivation;GO:0006970//response to osmotic stress;GO:0006787//porphyrin-containing compound catabolic process;GO:0044710//single-organism metabolic process;GO:0055114//oxidation-reduction process;GO:0000302//response to reactive oxygen species;GO:0000160//phosphorelay signal transduction system;GO:0009725//response to hormone	K14085//aldehyde dehydrogenase family 7 member A1 [EC:1.2.1.31 1.2.1.8 1.2.1.3]	gi|567131511|ref|XP_006392716.1|//hypothetical protein EUTSA_v10011405mg [Eutrema salsugineum];gi|674872640|emb|CDY61473.1|//BnaC03g78230D [Brassica napus]
BnaA05g03090D	687	386.747	893.689	1.20838	0.000170868	0.0198972	Up	GO:0009536//plastid	GO:0005515//protein binding;GO:0046914//transition metal ion binding;GO:0051540//metal cluster binding	GO:0044267//cellular protein metabolic process;GO:0050896//response to stimulus	K05337//ferredoxin	gi|567215827|ref|XP_006411543.1|//hypothetical protein EUTSA_v10016894mg [Eutrema salsugineum]
BnaA02g11920D	1135	10.6583	49.1505	2.20523	0.00013322	0.0169107	Up	GO:0043231//intracellular membrane-bounded organelle;GO:0016021//integral component of membrane	NA	NA	K11654//SWI/SNF-related matrix-associated actin-dependent regulator of chromatin subfamily A member 5 [EC:3.6.4.-]	gi|922424433|ref|XP_013618296.1|//PREDICTED: uncharacterized protein LOC106324852 isoform X1 [Brassica oleracea var. oleracea];gi|297840851|ref|XP_002888307.1|//hypothetical protein ARALYDRAFT_338601 [Arabidopsis lyrata subsp. lyrata]
BnaA09g15290D	993	17.3281	128.439	2.8899	4.49163e-05	0.00747715	Up	NA	GO:0035250//UDP-galactosyltransferase activity	GO:0006970//response to osmotic stress;GO:0009725//response to hormone;GO:0019318//hexose metabolic process	K18819//inositol 3-alpha-galactosyltransferase [EC:2.4.1.123]	gi|20340247|gb|AAM19710.1|AF499723_1//galactinol synthase-like protein [Eutrema halophilum]
BnaC04g08090D	858	911.026	2466.67	1.437	8.51083e-05	0.0122868	Up	GO:0031224//intrinsic component of membrane;GO:0005911//cell-cell junction;GO:0009536//plastid	GO:0044389//ubiquitin-like protein ligase binding;GO:0005372//water transmembrane transporter activity	GO:0055085//transmembrane transport;GO:0000041//transition metal ion transport;GO:0009267//cellular response to starvation;GO:0006007//glucose catabolic process;GO:0009414//response to water deprivation;GO:0000097//sulfur amino acid biosynthetic process;GO:0009746//response to hexose;GO:0006970//response to osmotic stress;GO:0048588//developmental cell growth;GO:0006996//organelle organization;GO…	K09872//aquaporin PIP	gi|7209560|dbj|BAA92260.1|//Plasma membrane aquaporin 2b [Raphanus sativus]
BnaC07g42720D	753	91.5853	255.549	1.48041	1.77782e-05	0.00380697	Up	NA	NA	GO:0006950//response to stress	NA	gi|14009290|gb|AAK50344.1|//defense-related protein [Brassica carinata]
BnaC08g17850D	534	44.22	210.155	2.24868	5.69473e-05	0.00909749	Up	GO:0043231//intracellular membrane-bounded organelle;GO:0016020//membrane	GO:0046872//metal ion binding	NA	K13448//calcium-binding protein CML	gi|567150382|ref|XP_006416628.1|//hypothetical protein EUTSA_v10008945mg [Eutrema salsugineum]
BGI_novel_G001819	346	128.984	469.878	1.86509	0.000360999	0.0338712	Up	NA	GO:0016810//hydrolase activity, acting on carbon-nitrogen (but not peptide) bonds	GO:0006807//nitrogen compound metabolic process	K01501//nitrilase [EC:3.5.5.1]	gi|922429685|ref|XP_013620895.1|//PREDICTED: nitrilase 2-like [Brassica oleracea var. oleracea]
BnaA07g28040D	1400	1608.97	6016.58	1.9028	3.7648e-07	0.000247882	Up	NA	GO:0016741//transferase activity, transferring one-carbon groups	GO:0008152//metabolic process	K00559//sterol 24-C-methyltransferase [EC:2.1.1.41];K17803//methyltransferase OMS1, mitochondrial [EC:2.1.1.-];K06127//2-methoxy-6-polyprenyl-1,4-benzoquinol methylase [EC:2.1.1.201]	gi|565489645|ref|XP_006302462.1|//hypothetical protein CARUB_v10020554mg [Capsella rubella];gi|685336395|ref|XP_009105498.1|//PREDICTED: methyltransferase-like protein 7A [Brassica rapa]
BnaA05g01520D	1383	16.4378	174.639	3.40929	2.466e-07	0.000184821	Up	GO:0043231//intracellular membrane-bounded organelle;GO:0044444//cytoplasmic part	GO:0003677//DNA binding;GO:0001071//nucleic acid binding transcription factor activity	GO:0006972//hyperosmotic response;GO:0000160//phosphorelay signal transduction system;GO:0006984//ER-nucleus signaling pathway;GO:0006351//transcription, DNA-templated;GO:0009755//hormone-mediated signaling pathway;GO:0000302//response to reactive oxygen species	K09060//plant G-box-binding factor	gi|674953573|emb|CDX80004.1|//BnaA05g01520D [Brassica napus];gi|1399005|gb|AAB03378.1|//transcription factor [Brassica napus]
BGI_novel_G000524	932	94.4171	212.701	1.17171	0.000299118	0.0299335	Up	NA	GO:0004602//glutathione peroxidase activity	GO:0006979//response to oxidative stress;GO:0098869//cellular oxidant detoxification;GO:0055114//oxidation-reduction process	K00432//glutathione peroxidase [EC:1.11.1.9]	gi|937576096|ref|NP_001302786.1|//putative glutathione peroxidase 7, chloroplastic [Brassica napus]
BnaCnng42990D	339	213.203	625.631	1.55308	4.82732e-07	0.000300964	Up	GO:0030312//external encapsulating structure;GO:0005576//extracellular region	GO:0005488//binding	GO:0006972//hyperosmotic response;GO:0010876//lipid localization;GO:0009725//response to hormone;GO:0051234//establishment of localization	NA	gi|4185505|gb|AAD09107.1|//nonspecific lipid-transfer protein precursor [Brassica napus]
BnaCnng60000D	960	13.417	43.6971	1.70348	0.000583579	0.0461433	Up	GO:0031224//intrinsic component of membrane	GO:0043169//cation binding;GO:0016682//oxidoreductase activity, acting on diphenols and related substances as donors, oxygen as acceptor	GO:0044707//single-multicellular organism process;GO:0006091//generation of precursor metabolites and energy;GO:0044710//single-organism metabolic process;GO:0009755//hormone-mediated signaling pathway	K17893//ubiquinol oxidase [EC:1.10.3.11]	gi|567145304|ref|XP_006415211.1|//hypothetical protein EUTSA_v10009342mg [Eutrema salsugineum]
BnaA03g46170D	456	1.50704	12.9616	3.10446	0.000135202	0.0170231	Up	GO:0043231//intracellular membrane-bounded organelle;GO:0044444//cytoplasmic part	GO:0046914//transition metal ion binding	GO:0014070//response to organic cyclic compound;GO:0003006//developmental process involved in reproduction;GO:0006970//response to osmotic stress;GO:0009746//response to hexose;GO:0000097//sulfur amino acid biosynthetic process;GO:0006952//defense response;GO:0010038//response to metal ion;GO:0042044//fluid transport	NA	gi|567219800|ref|XP_006413529.1|//hypothetical protein EUTSA_v10026372mg [Eutrema salsugineum]
BnaA03g17030D	858	63.6837	376.724	2.56451	4.81728e-07	0.000300964	Up	GO:0031224//intrinsic component of membrane;GO:0005911//cell-cell junction;GO:0009536//plastid	GO:0044389//ubiquitin-like protein ligase binding;GO:0005372//water transmembrane transporter activity	GO:0055085//transmembrane transport;GO:0000041//transition metal ion transport;GO:0009267//cellular response to starvation;GO:0006007//glucose catabolic process;GO:0009414//response to water deprivation;GO:0000097//sulfur amino acid biosynthetic process;GO:0009746//response to hexose;GO:0006970//response to osmotic stress;GO:0048588//developmental cell growth;GO:0006996//organelle organization;GO…	K09872//aquaporin PIP	gi|7209560|dbj|BAA92260.1|//Plasma membrane aquaporin 2b [Raphanus sativus]
BnaCnng57130D	1367	33.5589	156.804	2.2242	2.64537e-06	0.00098608	Up	GO:0043231//intracellular membrane-bounded organelle;GO:0031461//cullin-RING ubiquitin ligase complex	GO:0019787//ubiquitin-like protein transferase activity;GO:0005488//binding	GO:0009733//response to auxin;GO:0048522//positive regulation of cellular process;GO:0043161//proteasome-mediated ubiquitin-dependent protein catabolic process;GO:0048581//negative regulation of post-embryonic development;GO:0032446//protein modification by small protein conjugation;GO:0006351//transcription, DNA-templated;GO:0009408//response to heat	K03875//F-box and leucine-rich repeat protein 1 (S-phase kinase-associated protein 2)	gi|567149221|ref|XP_006416304.1|//hypothetical protein EUTSA_v10008012mg [Eutrema salsugineum];gi|674864812|emb|CDY67973.1|//BnaCnng57130D [Brassica napus]
BnaA02g29530D	507	34.2622	153.052	2.15934	3.28365e-06	0.0011388	Up	GO:0016020//membrane;GO:0009536//plastid	NA	GO:0006605//protein targeting;GO:0009683//indoleacetic acid metabolic process;GO:0006007//glucose catabolic process;GO:0010243//response to organonitrogen compound;GO:0006970//response to osmotic stress;GO:0042743//hydrogen peroxide metabolic process;GO:0006091//generation of precursor metabolites and energy;GO:0009627//systemic acquired resistance;GO:0006996//organelle organization;GO:0009696//s…	NA	gi|567141345|ref|XP_006395324.1|//hypothetical protein EUTSA_v10005031mg [Eutrema salsugineum]
BGI_novel_G001067	2288	40.2336	200.419	2.31655	2.32506e-05	0.0045755	Up	NA	NA	NA	K17046//protein DEK	gi|923690857|ref|XP_013656537.1|//PREDICTED: DNA ligase 1-like isoform X2 [Brassica napus]
BnaC02g31000D	882	1.58925	12.1806	2.93817	0.000328678	0.0317201	Up	NA	NA	GO:0006721//terpenoid metabolic process;GO:0006351//transcription, DNA-templated	K11984//U4/U6.U5 tri-snRNP-associated protein 1	gi|567185013|ref|XP_006403115.1|//hypothetical protein EUTSA_v10003385mg [Eutrema salsugineum]
BnaC05g15780D	816	536.624	2912.95	2.4405	2.31775e-05	0.00457389	Up	GO:0043231//intracellular membrane-bounded organelle;GO:0005911//cell-cell junction;GO:0044444//cytoplasmic part	GO:0008092//cytoskeletal protein binding	GO:0009414//response to water deprivation;GO:0006007//glucose catabolic process;GO:0006970//response to osmotic stress;GO:0009409//response to cold;GO:0009845//seed germination;GO:0009408//response to heat;GO:0006996//organelle organization;GO:0006952//defense response;GO:0009725//response to hormone;GO:0010038//response to metal ion;GO:0042044//fluid transport	NA	gi|38564509|gb|AAR23753.1|//dehydrin [Brassica napus]
BnaA07g32900D	1168	52.291	153.517	1.55376	0.000630659	0.0485049	Up	NA	NA	GO:0009408//response to heat	NA	gi|685338628|ref|XP_009106326.1|//PREDICTED: uncharacterized protein LOC103832121 [Brassica rapa];gi|567120604|ref|XP_006390173.1|//hypothetical protein EUTSA_v10019067mg [Eutrema salsugineum]
BnaA06g30390D	1035	134.625	756.478	2.49035	8.2249e-06	0.0021382	Up	GO:0043231//intracellular membrane-bounded organelle;GO:0044444//cytoplasmic part	NA	GO:0009814//defense response, incompatible interaction;GO:0043248//proteasome assembly;GO:0035966//response to topologically incorrect protein;GO:0009404//toxin metabolic process;GO:0044271//cellular nitrogen compound biosynthetic process;GO:0009696//salicylic acid metabolic process;GO:0006511//ubiquitin-dependent protein catabolic process;GO:0009062//fatty acid catabolic process;GO:0019759//glyc…	K15450//tRNA wybutosine-synthesizing protein 3 [EC:2.1.1.282]	gi|567140930|ref|XP_006395209.1|//hypothetical protein EUTSA_v10004595mg [Eutrema salsugineum]
BnaA03g18340D	1281	62.2886	246.689	1.98565	0.000436662	0.0382627	Up	NA	NA	NA	K05747//Wiskott-Aldrich syndrome protein;K15174//RNA polymerase II-associated factor 1	gi|567214391|ref|XP_006411130.1|//hypothetical protein EUTSA_v10016926mg [Eutrema salsugineum];gi|674925608|emb|CDY07677.1|//BnaA03g18340D [Brassica napus]
BnaA02g22360D	780	20.0012	57.9682	1.53518	0.000482441	0.0403663	Up	GO:0043231//intracellular membrane-bounded organelle	GO:0016702//oxidoreductase activity, acting on single donors with incorporation of molecular oxygen, incorporation of two atoms of oxygen;GO:0043169//cation binding	GO:0044710//single-organism metabolic process	K08967//1,2-dihydroxy-3-keto-5-methylthiopentene dioxygenase [EC:1.13.11.53 1.13.11.54]	gi|18422379|ref|NP_568630.1|//acireductone dioxygenase 4 [Arabidopsis thaliana]
BnaA03g58470D	867	2.3399	21.8684	3.22433	6.9047e-06	0.00190762	Up	GO:0043231//intracellular membrane-bounded organelle	GO:0004175//endopeptidase activity;GO:0005515//protein binding;GO:0016846//carbon-sulfur lyase activity	GO:0044267//cellular protein metabolic process;GO:0010468//regulation of gene expression;GO:0044092//negative regulation of molecular function;GO:0009108//coenzyme biosynthetic process;GO:0009642//response to light intensity;GO:0009408//response to heat;GO:0000302//response to reactive oxygen species	NA	gi|567220334|ref|XP_006413796.1|//hypothetical protein EUTSA_v10025914mg [Eutrema salsugineum]
BnaA05g27090D	1079	38.0975	104.843	1.46047	0.000145019	0.0178871	Up	NA	GO:0000166//nucleotide binding;GO:0003676//nucleic acid binding	NA	K12900//FUS-interacting serine-arginine-rich protein 1	gi|923866840|ref|XP_013708329.1|//PREDICTED: serine/arginine-rich SC35-like splicing factor SCL30A isoform X1 [Brassica napus];gi|565481918|ref|XP_006298599.1|//hypothetical protein CARUB_v10014683mg [Capsella rubella]
BnaA03g10980D	2310	13.334	50.5226	1.92182	0.000309557	0.0305044	Up	GO:0043231//intracellular membrane-bounded organelle	GO:0043565//sequence-specific DNA binding;GO:0003700//transcription factor activity, sequence-specific DNA binding;GO:0001071//nucleic acid binding transcription factor activity	GO:0000578//embryonic axis specification;GO:0007163//establishment or maintenance of cell polarity;GO:0006355//regulation of transcription, DNA-templated;GO:0006351//transcription, DNA-templated	K18835//WRKY transcription factor 2	gi|567178616|ref|XP_006401355.1|//hypothetical protein EUTSA_v10012829mg [Eutrema salsugineum];gi|674896122|emb|CDY36788.1|//BnaA03g10980D [Brassica napus]
BnaC06g05910D	1292	29.0552	335.556	3.52968	1.25137e-11	8.81602e-08	Up	GO:0043231//intracellular membrane-bounded organelle;GO:0005634//nucleus	GO:0003677//DNA binding;GO:0046983//protein dimerization activity;GO:0001071//nucleic acid binding transcription factor activity	GO:0006605//protein targeting;GO:0010260//organ senescence;GO:0006355//regulation of transcription, DNA-templated;GO:0006351//transcription, DNA-templated;GO:0009408//response to heat;GO:0006972//hyperosmotic response;GO:0009626//plant-type hypersensitive response;GO:0051707//response to other organism;GO:0009755//hormone-mediated signaling pathway	K12581//CCR4-NOT transcription complex subunit 7/8;K02437//glycine cleavage system H protein;K13126//polyadenylate-binding protein;K05941//glutathione gamma-glutamylcysteinyltransferase [EC:2.3.2.15];K01054//acylglycerol lipase [EC:3.1.1.23]	gi|922501704|ref|XP_013588383.1|//PREDICTED: NAC domain-containing protein 19 [Brassica oleracea var. oleracea];gi|567131996|ref|XP_006392855.1|//hypothetical protein EUTSA_v10011676mg [Eutrema salsugineum]
BGI_novel_G002155	1407	25.5122	175.392	2.78132	1.57245e-06	0.000667353	Up	NA	NA	NA	NA	gi|674860762|emb|CDY69401.1|//BnaCnng63320D [Brassica napus]
BnaC04g40810D	1050	24.3444	128.644	2.40172	0.000271256	0.0278982	Up	GO:0009536//plastid	GO:0004721//phosphoprotein phosphatase activity	GO:0006952//defense response;GO:0051707//response to other organism;GO:0009755//hormone-mediated signaling pathway	K17506//protein phosphatase 1L [EC:3.1.3.16]	gi|312282313|dbj|BAJ34022.1|//unnamed protein product [Thellungiella halophila]
BnaC04g09800D	786	11.9839	157.989	3.72066	5.20386e-07	0.000318797	Up	NA	NA	GO:0044267//cellular protein metabolic process;GO:0003006//developmental process involved in reproduction;GO:0006970//response to osmotic stress;GO:0009845//seed germination;GO:0009642//response to light intensity;GO:0009755//hormone-mediated signaling pathway;GO:0000302//response to reactive oxygen species	NA	gi|297821222|ref|XP_002878494.1|//hypothetical protein ARALYDRAFT_486810 [Arabidopsis lyrata subsp. lyrata]
BnaA04g28420D	477	3.10461	25.5741	3.0422	0.000175389	0.0202626	Up	NA	NA	NA	NA	gi|567209604|ref|XP_006409865.1|//hypothetical protein EUTSA_v10017334mg [Eutrema salsugineum]
BnaC06g01490D	492	62.759	257.087	2.03436	2.77359e-07	0.000201445	Up	GO:0030312//external encapsulating structure	GO:0052689//carboxylic ester hydrolase activity;GO:0004857//enzyme inhibitor activity	GO:0044092//negative regulation of molecular function	NA	gi|565491456|ref|XP_006303367.1|//hypothetical protein CARUB_v10010500mg [Capsella rubella]
BnaA03g21970D	675	640.618	2810.99	2.13354	1.63599e-08	2.35219e-05	Up	GO:0016020//membrane;GO:0005911//cell-cell junction;GO:0044444//cytoplasmic part	GO:0016765//transferase activity, transferring alkyl or aryl (other than methyl) groups;GO:0072341//modified amino acid binding	GO:0014070//response to organic cyclic compound;GO:0032787//monocarboxylic acid metabolic process;GO:0009072//aromatic amino acid family metabolic process;GO:0009404//toxin metabolic process;GO:0006950//response to stress;GO:0009725//response to hormone	K00799//glutathione S-transferase [EC:2.5.1.18]	gi|567210111|ref|XP_006410002.1|//hypothetical protein EUTSA_v10017209mg [Eutrema salsugineum]
BnaC03g61120D	1062	19.1125	90.0048	2.23548	5.14823e-05	0.00837639	Up	GO:0044424//intracellular part	GO:0016616//oxidoreductase activity, acting on the CH-OH group of donors, NAD or NADP as acceptor;GO:0046914//transition metal ion binding;GO:0036094//small molecule binding	GO:0014070//response to organic cyclic compound;GO:0033554//cellular response to stress;GO:0009699//phenylpropanoid biosynthetic process;GO:0009404//toxin metabolic process;GO:0046942//carboxylic acid transport;GO:0051707//response to other organism	K00083//cinnamyl-alcohol dehydrogenase [EC:1.1.1.195]	gi|297802138|ref|XP_002868953.1|//elicitor-activated gene 3 [Arabidopsis lyrata subsp. lyrata]
BnaA07g17130D	1113	84.8933	436.959	2.36377	2.01211e-05	0.00416928	Up	GO:0009536//plastid	GO:0016843//amine-lyase activity	GO:0009699//phenylpropanoid biosynthetic process;GO:0016129//phytosteroid biosynthetic process;GO:0009411//response to UV;GO:0009820//alkaloid metabolic process;GO:0034285//response to disaccharide	K01757//strictosidine synthase [EC:4.3.3.2]	gi|567184230|ref|XP_006402920.1|//hypothetical protein EUTSA_v10006018mg [Eutrema salsugineum]
BnaA03g16790D	885	30.5702	120.551	1.97945	3.43912e-08	4.2507e-05	Up	NA	GO:0005488//binding	NA	K16219//protein N-terminal methyltransferase [EC:2.1.1.244]	gi|565474118|ref|XP_006294700.1|//hypothetical protein CARUB_v10023738mg [Capsella rubella]
BnaC03g01760D	585	70.5701	170.98	1.2767	0.000604834	0.0471362	Up	GO:0016020//membrane;GO:0043231//intracellular membrane-bounded organelle	NA	NA	NA	gi|565461428|ref|XP_006288713.1|//hypothetical protein CARUB_v10002023mg [Capsella rubella]
BnaC08g24280D	2994	116.067	586.901	2.33816	0.000304614	0.0302684	Up	NA	GO:0016211//ammonia ligase activity;GO:0032550//purine ribonucleoside binding	GO:0006541//glutamine metabolic process	NA	gi|567187123|ref|XP_006403717.1|//hypothetical protein EUTSA_v10010120mg [Eutrema salsugineum];gi|923713334|ref|XP_013663092.1|//PREDICTED: protein fluG-like [Brassica napus]
BnaA08g13620D	1893	30.5618	94.514	1.6288	2.10922e-05	0.00428232	Up	GO:0043231//intracellular membrane-bounded organelle;GO:0005634//nucleus	GO:0003677//DNA binding;GO:0016830//carbon-carbon lyase activity;GO:0005488//binding;GO:0001071//nucleic acid binding transcription factor activity	GO:0009644//response to high light intensity;GO:0009267//cellular response to starvation;GO:0009411//response to UV;GO:0006355//regulation of transcription, DNA-templated;GO:0072505//divalent inorganic anion homeostasis;GO:0006351//transcription, DNA-templated;GO:0048511//rhythmic process;GO:0006290//pyrimidine dimer repair	K12741//heterogeneous nuclear ribonucleoprotein A1/A3;K06236//collagen, type I, alpha;K14491//two-component response regulator ARR-B family;K01940//argininosuccinate synthase [EC:6.3.4.5];K14317//nuclear pore complex protein Nup214	gi|685345968|ref|XP_009109073.1|//PREDICTED: protein PHR1-LIKE 1-like isoform X1 [Brassica rapa];gi|389565823|gb|AFK83765.1|//PHR1 [Brassica napus]
BnaA05g00280D	489	33.7248	312.922	3.21392	1.8748e-06	0.000750463	Up	GO:0043231//intracellular membrane-bounded organelle;GO:0016020//membrane	NA	GO:0009607//response to biotic stimulus	NA	gi|567166932|ref|XP_006397968.1|//hypothetical protein EUTSA_v10001666mg [Eutrema salsugineum]
BnaA03g24720D	1077	104.67	343.296	1.71361	0.000201549	0.0224425	Up	GO:0030176//integral component of endoplasmic reticulum membrane	NA	GO:0009408//response to heat;GO:0007029//endoplasmic reticulum organization	K00861//riboflavin kinase [EC:2.7.1.26];K07748//sterol-4alpha-carboxylate 3-dehydrogenase (decarboxylating) [EC:1.1.1.170]	gi|674942574|emb|CDX90792.1|//BnaA03g24720D [Brassica napus];gi|567163035|ref|XP_006396933.1|//hypothetical protein EUTSA_v10028886mg [Eutrema salsugineum];gi|674928314|emb|CDY05135.1|//BnaC03g29330D [Brassica napus]
BnaC06g30180D	1779	75.9232	386.493	2.34783	8.83714e-06	0.00222553	Up	GO:0016020//membrane	NA	GO:0015833//peptide transport	K14638//solute carrier family 15 (peptide/histidine transporter), member 3/4	gi|75266596|sp|Q9SX20.1|PTR18_ARATH//RecName: Full=Protein NRT1/ PTR FAMILY 3.1; Short=AtNPF3.1 [Arabidopsis thaliana]
BnaC06g12550D	867	9.9735	45.126	2.17779	8.14065e-05	0.0118495	Up	GO:0043231//intracellular membrane-bounded organelle	GO:0042802//identical protein binding;GO:0003676//nucleic acid binding;GO:0046983//protein dimerization activity;GO:0001071//nucleic acid binding transcription factor activity	GO:0006605//protein targeting;GO:0010260//organ senescence;GO:0009627//systemic acquired resistance;GO:0006351//transcription, DNA-templated;GO:0000302//response to reactive oxygen species;GO:0006972//hyperosmotic response;GO:0009626//plant-type hypersensitive response;GO:0000160//phosphorelay signal transduction system;GO:0006984//ER-nucleus signaling pathway;GO:0009755//hormone-mediated signali…	K00162//pyruvate dehydrogenase E1 component beta subunit [EC:1.2.4.1];K13126//polyadenylate-binding protein;K05941//glutathione gamma-glutamylcysteinyltransferase [EC:2.3.2.15]	gi|567193954|ref|XP_006405609.1|//hypothetical protein EUTSA_v10027874mg [Eutrema salsugineum]
BnaA03g32270D	693	24.0332	105.35	2.13209	0.000163025	0.0193029	Up	NA	GO:0004553//hydrolase activity, hydrolyzing O-glycosyl compounds;GO:0097367//carbohydrate derivative binding	GO:0044036//cell wall macromolecule metabolic process;GO:0006026//aminoglycan catabolic process	K01183//chitinase [EC:3.2.1.14]	gi|6048743|gb|AAF02299.1|AF098302_1//chitinase [Brassica juncea]
BnaC08g28700D	1706	123.363	486.357	1.97911	1.9933e-06	0.000780167	Up	GO:0009534//chloroplast thylakoid	GO:0070011//peptidase activity, acting on L-amino acid peptides	GO:0007165//signal transduction;GO:0019538//protein metabolic process;GO:0006787//porphyrin-containing compound catabolic process	NA	gi|567184023|ref|XP_006402856.1|//hypothetical protein EUTSA_v10005897mg [Eutrema salsugineum];gi|923505414|ref|XP_013672191.1|//PREDICTED: carboxyl-terminal-processing peptidase 3, chloroplastic-like [Brassica napus]
BnaC07g50250D	456	20.5617	136.721	2.7332	6.62752e-05	0.0100911	Up	GO:0043231//intracellular membrane-bounded organelle;GO:0044444//cytoplasmic part	GO:0046914//transition metal ion binding	GO:0014070//response to organic cyclic compound;GO:0003006//developmental process involved in reproduction;GO:0006970//response to osmotic stress;GO:0009746//response to hexose;GO:0000097//sulfur amino acid biosynthetic process;GO:0006952//defense response;GO:0010038//response to metal ion;GO:0042044//fluid transport	NA	gi|567219800|ref|XP_006413529.1|//hypothetical protein EUTSA_v10026372mg [Eutrema salsugineum]
BnaA01g28790D	1616	15.3001	81.5967	2.41497	0.000128371	0.0164946	Up	GO:0031224//intrinsic component of membrane	GO:0035252//UDP-xylosyltransferase activity	GO:0044723//single-organism carbohydrate metabolic process	K00771//protein xylosyltransferase [EC:2.4.2.26]	gi|685265636|ref|XP_009115628.1|//PREDICTED: xylosyltransferase 2-like [Brassica rapa];gi|567198916|ref|XP_006406986.1|//hypothetical protein EUTSA_v10020797mg [Eutrema salsugineum]
BnaC04g01070D	1589	40.8688	293.228	2.84295	6.73949e-06	0.00188414	Up	GO:0043231//intracellular membrane-bounded organelle;GO:0044444//cytoplasmic part	GO:0003677//DNA binding;GO:0001071//nucleic acid binding transcription factor activity	GO:0006972//hyperosmotic response;GO:0000160//phosphorelay signal transduction system;GO:0006984//ER-nucleus signaling pathway;GO:0006351//transcription, DNA-templated;GO:0009755//hormone-mediated signaling pathway;GO:0000302//response to reactive oxygen species	K09060//plant G-box-binding factor	gi|674890716|emb|CDY42029.1|//BnaC04g01070D [Brassica napus];gi|1399007|gb|AAB03379.1|//transcription factor [Brassica napus]
BnaA09g41840D	1611	85.8946	357.044	2.05546	0.000140359	0.0174652	Up	GO:0016021//integral component of membrane;GO:0009536//plastid	NA	NA	K01404//leishmanolysin [EC:3.4.24.36]	gi|674886512|emb|CDY46060.1|//BnaA09g41840D [Brassica napus];gi|567191232|ref|XP_006404862.1|//hypothetical protein EUTSA_v10000226mg [Eutrema salsugineum]
BnaA03g09530D	348	17.0023	258.793	3.928	6.55217e-08	6.5015e-05	Up	GO:0030312//external encapsulating structure;GO:0005576//extracellular region	GO:0005488//binding	GO:0006972//hyperosmotic response;GO:0010876//lipid localization;GO:0009725//response to hormone;GO:0051234//establishment of localization	NA	gi|297793483|ref|XP_002864626.1|//hypothetical protein ARALYDRAFT_496059 [Arabidopsis lyrata subsp. lyrata]
BnaC05g37530D	1258	6.81623	50.5527	2.89074	0.000168056	0.0196347	Up	GO:0016021//integral component of membrane;GO:0009536//plastid	NA	GO:0009642//response to light intensity	NA	gi|685311252|ref|XP_009146199.1|//PREDICTED: uncharacterized protein LOC103869875 [Brassica rapa];gi|567198679|ref|XP_006406920.1|//hypothetical protein EUTSA_v10021746mg [Eutrema salsugineum]
BnaA03g58070D	753	4.9298	63.7293	3.69235	1.21658e-08	1.82361e-05	Up	NA	NA	GO:0000003//reproduction;GO:0000902//cell morphogenesis;GO:0009827//plant-type cell wall modification	NA	gi|506485000|gb|AGM16373.1|//beta-expansin-like protein 1 [Brassica rapa]
BnaAnng17370D	2472	20.4024	81.3082	1.99466	8.68292e-06	0.00220838	Up	GO:0043231//intracellular membrane-bounded organelle	GO:0046872//metal ion binding;GO:0060089//molecular transducer activity;GO:0004629//phospholipase C activity	GO:0006605//protein targeting;GO:0051640//organelle localization;GO:0009414//response to water deprivation;GO:0006970//response to osmotic stress;GO:0042743//hydrogen peroxide metabolic process;GO:0009627//systemic acquired resistance;GO:0006351//transcription, DNA-templated;GO:0006928//movement of cell or subcellular component;GO:0009626//plant-type hypersensitive response;GO:0006470//protein de…	K05857//phosphatidylinositol phospholipase C, delta [EC:3.1.4.11]	gi|674872961|emb|CDY61028.1|//BnaAnng17370D [Brassica napus];gi|567177564|ref|XP_006401054.1|//hypothetical protein EUTSA_v10013134mg [Eutrema salsugineum]
BnaA08g09690D	1420	18.3945	129.041	2.81049	3.84329e-05	0.00670207	Up	GO:0031224//intrinsic component of membrane;GO:0016021//integral component of membrane;GO:0009536//plastid	GO:0046914//transition metal ion binding;GO:0003824//catalytic activity;GO:0036094//small molecule binding	GO:0044710//single-organism metabolic process	NA	gi|674957072|emb|CDX76431.1|//BnaA08g09690D [Brassica napus];gi|567220262|ref|XP_006413760.1|//hypothetical protein EUTSA_v10025871mg [Eutrema salsugineum]
BnaC03g52990D	939	89.7925	250.216	1.47851	3.75875e-06	0.00122563	Up	GO:0044444//cytoplasmic part	GO:0052689//carboxylic ester hydrolase activity	NA	K02923//large subunit ribosomal protein L38e;K03575//A/G-specific adenine glycosylase [EC:3.2.2.-];K14493//gibberellin receptor GID1 [EC:3.-.-.-];K17872//NADH:ubiquinone reductase (non-electrogenic) [EC:1.6.5.9];K13258//2-hydroxyisoflavanone dehydratase [EC:4.2.1.105]	gi|567188867|ref|XP_006404226.1|//hypothetical protein EUTSA_v10010541mg [Eutrema salsugineum]
BnaC07g25850D	798	15.5647	241.458	3.95542	7.91974e-10	2.65692e-06	Up	NA	GO:0005488//binding	GO:0006351//transcription, DNA-templated;GO:0009755//hormone-mediated signaling pathway	K05747//Wiskott-Aldrich syndrome protein	gi|567141163|ref|XP_006395274.1|//hypothetical protein EUTSA_v10004771mg [Eutrema salsugineum]
BnaC01g33650D	2175	486.437	1130.1	1.21612	0.000206702	0.0227537	Up	NA	GO:0046914//transition metal ion binding	GO:0044248//cellular catabolic process;GO:0007165//signal transduction;GO:0007568//aging	K10635//E3 ubiquitin-protein ligase Arkadia [EC:2.3.2.27];K14416//elongation factor 1 alpha-like protein	gi|674937891|emb|CDX95473.1|//BnaC01g33650D [Brassica napus];gi|567172539|ref|XP_006399562.1|//hypothetical protein EUTSA_v10013256mg [Eutrema salsugineum];gi|923626671|ref|XP_013749231.1|//PREDICTED: E3 ubiquitin-protein ligase MBR2-like [Brassica napus]
BnaC06g06830D	1032	605.576	3018.29	2.31735	0.000422085	0.0375458	Up	GO:0043231//intracellular membrane-bounded organelle	GO:0016787//hydrolase activity;GO:0005488//binding	GO:0048285//organelle fission;GO:0048827//phyllome development;GO:0000904//cell morphogenesis involved in differentiation;GO:0007127//meiosis I;GO:0048507//meristem development;GO:0006342//chromatin silencing;GO:0010260//organ senescence;GO:0006468//protein phosphorylation;GO:0034968//histone lysine methylation;GO:0044702//single organism reproductive process;GO:0009908//flower development;GO:000…	K14966//host cell factor;K15450//tRNA wybutosine-synthesizing protein 3 [EC:2.1.1.282]	gi|66734182|gb|AAY53488.1|//epithiospecifier protein [Brassica oleracea var. italica]
BnaA04g03540D	783	5.97578	60.7482	3.34564	7.41496e-11	4.60046e-07	Up	GO:0005618//cell wall;GO:0005911//cell-cell junction;GO:0044444//cytoplasmic part	NA	GO:0000902//cell morphogenesis;GO:0009827//plant-type cell wall modification;GO:0048646//anatomical structure formation involved in morphogenesis	K00051//malate dehydrogenase (NADP+) [EC:1.1.1.82]	gi|506484970|gb|AGM16358.1|//alpha-expansin protein 16 [Brassica rapa]
BnaC02g07040D	1532	6755.47	22120.7	1.71127	0.000109515	0.0146682	Up	GO:0016020//membrane;GO:0005911//cell-cell junction;GO:0005576//extracellular region;GO:0009536//plastid	GO:0018822//nitrile hydratase activity;GO:0000257//nitrilase activity;GO:0016810//hydrolase activity, acting on carbon-nitrogen (but not peptide) bonds	GO:0006807//nitrogen compound metabolic process;GO:0009267//cellular response to starvation;GO:0009683//indoleacetic acid metabolic process;GO:0019759//glycosinolate catabolic process;GO:0051707//response to other organism;GO:0010038//response to metal ion	K13035//beta-cyano-L-alanine hydratase/nitrilase [EC:3.5.5.4 4.2.1.65];K01501//nitrilase [EC:3.5.5.1]	gi|207367105|dbj|BAG72074.1|//putative nitrilase [Brassica rapa subsp. pekinensis];gi|922429685|ref|XP_013620895.1|//PREDICTED: nitrilase 2-like [Brassica oleracea var. oleracea]
BnaA06g34160D	642	24.0763	94.763	1.97671	1.92864e-05	0.00403189	Up	GO:0044444//cytoplasmic part	GO:0016765//transferase activity, transferring alkyl or aryl (other than methyl) groups;GO:0016859//cis-trans isomerase activity	GO:0043248//proteasome assembly;GO:0006511//ubiquitin-dependent protein catabolic process;GO:0035966//response to topologically incorrect protein;GO:0009404//toxin metabolic process;GO:0006520//cellular amino acid metabolic process;GO:0009062//fatty acid catabolic process	K01800//maleylacetoacetate isomerase [EC:5.2.1.2]	gi|28932694|gb|AAO60040.1|//glutathione S-transferase zeta [Brassica napus]
BnaA05g01190D	765	28.9694	126.436	2.1258	0.000460479	0.0392751	Up	GO:0043231//intracellular membrane-bounded organelle	GO:0003677//DNA binding;GO:0001071//nucleic acid binding transcription factor activity	GO:0006972//hyperosmotic response;GO:0006351//transcription, DNA-templated;GO:0051707//response to other organism;GO:0009755//hormone-mediated signaling pathway	K09338//homeobox-leucine zipper protein	gi|567166564|ref|XP_006397859.1|//hypothetical protein EUTSA_v10001600mg [Eutrema salsugineum]
BnaA01g34710D	1353	209.339	1082.71	2.37074	0.00030623	0.0303008	Up	GO:0044424//intracellular part	GO:0016872//intramolecular lyase activity;GO:0036094//small molecule binding	GO:0006658//phosphatidylserine metabolic process;GO:0009267//cellular response to starvation;GO:0003006//developmental process involved in reproduction;GO:0006787//porphyrin-containing compound catabolic process;GO:0002252//immune effector process;GO:0006020//inositol metabolic process;GO:0032958//inositol phosphate biosynthetic process;GO:0000302//response to reactive oxygen species;GO:0006952//…	K01858//myo-inositol-1-phosphate synthase [EC:5.5.1.4]	gi|215274557|gb|ACJ65004.1|//myo-inositol 1-phosphate synthase type 2 [Brassica napus]
BnaC01g07450D	1251	321.666	755.416	1.23171	0.000626583	0.0483498	Up	GO:0016020//membrane	GO:0004674//protein serine/threonine kinase activity;GO:0032550//purine ribonucleoside binding	GO:0032502//developmental process;GO:0006972//hyperosmotic response;GO:0006464//cellular protein modification process;GO:0009926//auxin polar transport;GO:0019932//second-messenger-mediated signaling;GO:0006796//phosphate-containing compound metabolic process	K07198//5'-AMP-activated protein kinase, catalytic alpha subunit [EC:2.7.11.11]	gi|17224924|gb|AAL37170.1|AF319169_1//CBL-interacting protein kinase [Brassica napus]
BnaA09g48800D	1475	36.7073	180.291	2.29619	0.00032465	0.0314607	Up	GO:0044424//intracellular part	GO:0043168//anion binding;GO:0016832//aldehyde-lyase activity	GO:0009746//response to hexose;GO:0034285//response to disaccharide;GO:0006566//threonine metabolic process	K01620//threonine aldolase [EC:4.1.2.48]	gi|674927129|emb|CDY06322.1|//BnaA09g48810D [Brassica napus];gi|567154034|ref|XP_006417664.1|//hypothetical protein EUTSA_v10008026mg [Eutrema salsugineum]
BnaA09g01560D	942	81.5351	268.953	1.72186	4.39509e-05	0.00738994	Up	GO:0043231//intracellular membrane-bounded organelle	NA	NA	K18643//katanin p80 WD40 repeat-containing subunit B1	gi|567161836|ref|XP_006396572.1|//hypothetical protein EUTSA_v10028812mg [Eutrema salsugineum]
BGI_novel_G003055	857	7.38043	36.0268	2.28729	6.37439e-05	0.00991351	Up	GO:0016020//membrane;GO:0005737//cytoplasm	GO:0008080//N-acetyltransferase activity	NA	NA	gi|567195955|ref|XP_006406147.1|//hypothetical protein EUTSA_v10022340mg [Eutrema salsugineum]
BnaC04g49360D	681	302.575	1029.7	1.76686	0.00023905	0.0254401	Up	GO:0016020//membrane;GO:0044424//intracellular part	GO:0008172//S-methyltransferase activity	GO:0006950//response to stress;GO:0019759//glycosinolate catabolic process	NA	gi|75331717|sp|Q93XC4.1|TMT2_BRAOL//RecName: Full=Probable thiocyanate methyltransferase 2
BnaA07g30430D	1721	213.822	822.202	1.94308	2.70319e-06	0.000997082	Up	GO:0043234//protein complex	GO:0043169//cation binding;GO:0046872//metal ion binding;GO:0004721//phosphoprotein phosphatase activity;GO:0004722//protein serine/threonine phosphatase activity	GO:0006464//cellular protein modification process;GO:0009845//seed germination;GO:0006470//protein dephosphorylation;GO:0009608//response to symbiont	K14497//protein phosphatase 2C [EC:3.1.3.16]	gi|455659656|gb|AGG35979.1|//hypersensitive to ABA 1 [Brassica napus];gi|937576100|ref|NP_001302759.1|//protein phosphatase 2C 16-like [Brassica napus]
BnaCnng74600D	567	201.702	532.206	1.39976	7.82789e-09	1.25337e-05	Up	GO:0009526//plastid envelope;GO:0044436//thylakoid part;GO:0009534//chloroplast thylakoid;GO:0009570//chloroplast stroma	GO:0005488//binding	GO:0006950//response to stress;GO:0009725//response to hormone;GO:0009767//photosynthetic electron transport chain	NA	gi|567162334|ref|XP_006396722.1|//hypothetical protein EUTSA_v10028808mg [Eutrema salsugineum]
BGI_novel_G000974	1865	3.32451	39.4621	3.56925	4.06821e-06	0.00127382	Up	NA	NA	NA	K17604//zinc finger SWIM domain-containing protein 3	gi|923537538|ref|XP_013720167.1|//PREDICTED: uncharacterized protein LOC106423966 [Brassica napus]
BnaCnng63310D	993	11.3556	171.045	3.91291	2.20248e-08	2.89054e-05	Up	NA	GO:0035250//UDP-galactosyltransferase activity	GO:0006970//response to osmotic stress;GO:0009725//response to hormone;GO:0019318//hexose metabolic process	K18819//inositol 3-alpha-galactosyltransferase [EC:2.4.1.123]	gi|20340247|gb|AAM19710.1|AF499723_1//galactinol synthase-like protein [Eutrema halophilum]
BnaC08g15100D	1117	633.325	2009.33	1.6657	9.81534e-07	0.000464095	Up	GO:0016020//membrane;GO:0009526//plastid envelope;GO:0042579//microbody	GO:0004462//lactoylglutathione lyase activity;GO:0043169//cation binding;GO:0046872//metal ion binding;GO:0016846//carbon-sulfur lyase activity	GO:0006089//lactate metabolic process;GO:0006007//glucose catabolic process;GO:0006970//response to osmotic stress;GO:0000097//sulfur amino acid biosynthetic process;GO:0010038//response to metal ion	K01759//lactoylglutathione lyase [EC:4.4.1.5]	gi|157890952|dbj|BAF81517.1|//putative lactoylglutathione lyase [Brassica rapa];gi|922548339|ref|XP_013602125.1|//PREDICTED: putative lactoylglutathione lyase [Brassica oleracea var. oleracea]
BGI_novel_G000518	841	7.0092	29.0817	2.05279	0.000260796	0.0270196	Up	GO:0016021//integral component of membrane	NA	NA	NA	gi|922459921|ref|XP_013631410.1|//PREDICTED: protein YLS9-like [Brassica oleracea var. oleracea]
BnaC06g25430D	1041	9.00501	147.722	4.03601	2.69278e-09	5.9284e-06	Up	GO:0043231//intracellular membrane-bounded organelle	NA	GO:0006972//hyperosmotic response;GO:0006605//protein targeting;GO:0009626//plant-type hypersensitive response;GO:0006351//transcription, DNA-templated;GO:0009755//hormone-mediated signaling pathway	K05747//Wiskott-Aldrich syndrome protein	gi|674929131|emb|CDY04272.1|//BnaC06g25430D [Brassica napus];gi|567123924|ref|XP_006391038.1|//hypothetical protein EUTSA_v10018761mg [Eutrema salsugineum]
BnaC08g06430D	1614	808.568	1886.12	1.22198	0.000353149	0.0334405	Up	GO:0009536//plastid	GO:0016620//oxidoreductase activity, acting on the aldehyde or oxo group of donors, NAD or NADP as acceptor	GO:0070646//protein modification by small protein removal;GO:0003006//developmental process involved in reproduction;GO:0042743//hydrogen peroxide metabolic process;GO:0044710//single-organism metabolic process	K00128//aldehyde dehydrogenase (NAD+) [EC:1.2.1.3]	gi|567148347|ref|XP_006416054.1|//hypothetical protein EUTSA_v10007303mg [Eutrema salsugineum]
BnaA03g03230D	3120	3.27555	26.2153	3.0006	2.30333e-05	0.00457104	Up	GO:0016020//membrane;GO:0044444//cytoplasmic part	GO:0035251//UDP-glucosyltransferase activity	GO:0009247//glycolipid biosynthetic process;GO:0009555//pollen development;GO:0005984//disaccharide metabolic process;GO:0006950//response to stress	K00696//sucrose-phosphate synthase [EC:2.4.1.14]	gi|565457929|ref|XP_006286964.1|//hypothetical protein CARUB_v10000113mg [Capsella rubella]
BnaC06g05920D	486	2.20737	25.4284	3.52604	1.93592e-06	0.000766223	Up	GO:0043231//intracellular membrane-bounded organelle	GO:0003676//nucleic acid binding;GO:0046983//protein dimerization activity;GO:0001071//nucleic acid binding transcription factor activity	GO:0006605//protein targeting;GO:0010260//organ senescence;GO:0009627//systemic acquired resistance;GO:0006351//transcription, DNA-templated;GO:0009408//response to heat;GO:0006972//hyperosmotic response;GO:0009626//plant-type hypersensitive response;GO:0006984//ER-nucleus signaling pathway;GO:0009755//hormone-mediated signaling pathway;GO:0009694//jasmonic acid metabolic process	K02437//glycine cleavage system H protein;K00162//pyruvate dehydrogenase E1 component beta subunit [EC:1.2.4.1];K13126//polyadenylate-binding protein;K05941//glutathione gamma-glutamylcysteinyltransferase [EC:2.3.2.15]	gi|297853056|ref|XP_002894409.1|//ANAC019 [Arabidopsis lyrata subsp. lyrata]
BnaC07g24110D	849	15.9428	83.4024	2.38718	0.000316221	0.0309452	Up	GO:0043231//intracellular membrane-bounded organelle	NA	NA	NA	gi|567141828|ref|XP_006395465.1|//hypothetical protein EUTSA_v10004746mg [Eutrema salsugineum]
BnaC03g26120D	648	418.51	863.204	1.04444	0.000150408	0.0183012	Up	GO:0031090//organelle membrane;GO:0009532//plastid stroma;GO:0009526//plastid envelope	GO:0016765//transferase activity, transferring alkyl or aryl (other than methyl) groups;GO:0072341//modified amino acid binding	GO:0009404//toxin metabolic process;GO:0006970//response to osmotic stress;GO:0006952//defense response	K00799//glutathione S-transferase [EC:2.5.1.18]	gi|567166935|ref|XP_006397969.1|//hypothetical protein EUTSA_v10001585mg [Eutrema salsugineum]
BnaA04g09560D	501	44.4102	154.77	1.80116	0.000121253	0.0159076	Up	GO:0016020//membrane;GO:0043231//intracellular membrane-bounded organelle;GO:0044444//cytoplasmic part	NA	GO:0006007//glucose catabolic process;GO:0042743//hydrogen peroxide metabolic process;GO:0006970//response to osmotic stress;GO:0010038//response to metal ion;GO:0006996//organelle organization;GO:0042044//fluid transport	NA	gi|567193919|ref|XP_006405600.1|//hypothetical protein EUTSA_v10027971mg [Eutrema salsugineum]
BnaA03g40990D	612	6.14772	34.8987	2.50505	0.000135051	0.0170231	Up	GO:0043231//intracellular membrane-bounded organelle;GO:0031090//organelle membrane	NA	NA	NA	gi|567188086|ref|XP_006403994.1|//hypothetical protein EUTSA_v10010733mg [Eutrema salsugineum]
BnaC04g51120D	588	6.71542	99.7565	3.89286	2.64374e-07	0.000194015	Up	GO:0031224//intrinsic component of membrane;GO:0044431//Golgi apparatus part	GO:0046906//tetrapyrrole binding	GO:0033013//tetrapyrrole metabolic process;GO:0006970//response to osmotic stress;GO:0009725//response to hormone	K05770//benzodiazapine receptor	gi|18407444|ref|NP_566110.1|//tryptophan-rich sensory protein-like protein [Arabidopsis thaliana]
BnaC05g33590D	1837	4.77127	36.0889	2.91911	1.77783e-07	0.000150903	Up	NA	GO:0016709//oxidoreductase activity, acting on paired donors, with incorporation or reduction of molecular oxygen, NAD(P)H as one donor, and incorporation of one atom of oxygen;GO:0046914//transition metal ion binding;GO:0046906//tetrapyrrole binding	GO:0044710//single-organism metabolic process	K09843//(+)-abscisic acid 8'-hydroxylase [EC:1.14.13.93]	gi|567197255|ref|XP_006406518.1|//hypothetical protein EUTSA_v10020656mg [Eutrema salsugineum];gi|674934089|emb|CDX99244.1|//BnaC05g33590D [Brassica napus]
BnaC06g04380D	1095	46.2543	195.751	2.08136	9.35095e-05	0.0130194	Up	NA	GO:0005515//protein binding	NA	K16189//phytochrome-interacting factor 4;K11253//histone H3;K12126//phytochrome-interacting factor 3	gi|297852830|ref|XP_002894296.1|//basic helix-loop-helix family protein [Arabidopsis lyrata subsp. lyrata]
BnaA01g11770D	522	1.61546	25.6282	3.98772	3.54676e-07	0.000237974	Up	NA	NA	NA	NA	gi|567220162|ref|XP_006413710.1|//hypothetical protein EUTSA_v10026386mg [Eutrema salsugineum]
BnaC07g14700D	1069	72.453	204.477	1.49682	0.000101214	0.0138459	Up	NA	NA	GO:0009408//response to heat	NA	gi|565495354|ref|XP_006305316.1|//hypothetical protein CARUB_v10009696mg [Capsella rubella];gi|567149351|ref|XP_006416340.1|//hypothetical protein EUTSA_v10008598mg [Eutrema salsugineum]
BnaC08g16480D	777	12.0265	110.4	3.19845	6.02041e-06	0.00174545	Up	GO:0043231//intracellular membrane-bounded organelle;GO:0016021//integral component of membrane	NA	GO:0006952//defense response	NA	gi|923708059|ref|XP_013661622.1|//PREDICTED: uncharacterized protein LOC106366553 [Brassica napus];gi|567151522|ref|XP_006416951.1|//hypothetical protein EUTSA_v10009026mg [Eutrema salsugineum]
BnaCnng56610D	2144	29.4759	223.76	2.92434	3.4055e-06	0.00115802	Up	GO:0031224//intrinsic component of membrane;GO:0031090//organelle membrane;GO:0016021//integral component of membrane	GO:0046943//carboxylic acid transmembrane transporter activity	GO:0046942//carboxylic acid transport	K15015//solute carrier family 32 (vesicular inhibitory amino acid transporter)	gi|674865113|emb|CDY67831.1|//BnaCnng56610D [Brassica napus];gi|567215385|ref|XP_006411385.1|//hypothetical protein EUTSA_v10016504mg [Eutrema salsugineum]
BnaA07g11120D	624	4.26724	40.0999	3.23222	5.56124e-06	0.00163931	Up	GO:0031981//nuclear lumen	NA	GO:0010243//response to organonitrogen compound;GO:0000160//phosphorelay signal transduction system;GO:0006812//cation transport;GO:0002252//immune effector process	NA	gi|567149341|ref|XP_006416338.1|//hypothetical protein EUTSA_v10008766mg [Eutrema salsugineum]
BnaC07g23930D	4638	23.7007	102.493	2.11252	0.000649813	0.0497338	Up	GO:0009536//plastid	GO:0016746//transferase activity, transferring acyl groups	NA	K12828//splicing factor 3B subunit 1;K14457//2-acylglycerol O-acyltransferase 2 [EC:2.3.1.22]	gi|922535633|ref|XP_013598734.1|//PREDICTED: acyltransferase-like protein At3g26840, chloroplastic [Brassica oleracea var. oleracea];gi|567142011|ref|XP_006395516.1|//hypothetical protein EUTSA_v10003736mg [Eutrema salsugineum]
BnaAnng29350D	711	11.0859	60.6955	2.45286	0.000122042	0.0159814	Up	NA	NA	NA	NA	gi|685307569|ref|XP_009144499.1|//PREDICTED: uncharacterized protein LOC103868149 [Brassica rapa];gi|565453081|ref|XP_006286437.1|//hypothetical protein CARUB_v10003773mg, partial [Capsella rubella]
BnaA06g32410D	1035	86.904	203.826	1.22984	0.000381882	0.035307	Up	GO:0016020//membrane	GO:0004175//endopeptidase activity	GO:0019538//protein metabolic process	K07393//putative glutathione S-transferase	gi|567141881|ref|XP_006395480.1|//hypothetical protein EUTSA_v10004520mg [Eutrema salsugineum]
BnaC05g33820D	1791	42.8588	159.792	1.89853	0.000102516	0.0139697	Up	GO:0016020//membrane	GO:0046872//metal ion binding;GO:0004674//protein serine/threonine kinase activity;GO:0004722//protein serine/threonine phosphatase activity;GO:0032550//purine ribonucleoside binding	GO:0006464//cellular protein modification process;GO:0006796//phosphate-containing compound metabolic process;GO:0010073//meristem maintenance	K00924	gi|567197319|ref|XP_006406536.1|//hypothetical protein EUTSA_v10020326mg [Eutrema salsugineum]
BnaC04g12610D	786	12.1352	82.6805	2.76835	1.06704e-06	0.000491332	Up	NA	GO:0003824//catalytic activity	NA	K07025//putative hydrolase of the HAD superfamily	gi|18402886|ref|NP_565738.1|//haloacid dehalogenase-like hydrolase domain-containing protein [Arabidopsis thaliana]
BnaA02g13370D	816	9.93474	47.1069	2.24538	1.11455e-05	0.00264381	Up	GO:0009536//plastid	GO:0030234//enzyme regulator activity	GO:0006790//sulfur compound metabolic process;GO:0009058//biosynthetic process	K03517//quinolinate synthase [EC:2.5.1.72]	gi|567124573|ref|XP_006391216.1|//hypothetical protein EUTSA_v10018964mg [Eutrema salsugineum]
BnaAnng12350D	1014	5.26083	49.6606	3.23874	2.38538e-05	0.00464234	Up	GO:0043231//intracellular membrane-bounded organelle	GO:0004672//protein kinase activity;GO:0032550//purine ribonucleoside binding	GO:0006464//cellular protein modification process	K04421//mitogen-activated protein kinase kinase kinase 3 [EC:2.7.11.25];K11228//mitogen-activated protein kinase kinase kinase [EC:2.7.11.1]	gi|430218136|gb|AGA37215.1|//mitogen-activated protein kinase kinase kinase 18.1 [Brassica napus]
BnaAnng02580D	3211	52.7222	131.3	1.31638	0.000101523	0.0138612	Up	NA	NA	GO:0033554//cellular response to stress;GO:0014070//response to organic cyclic compound;GO:0002218//activation of innate immune response;GO:0012501//programmed cell death;GO:0051707//response to other organism;GO:0009755//hormone-mediated signaling pathway	K19613//leucine-rich repeat protein SHOC2;K10406//kinesin family member C2/C3	gi|674914333|emb|CDY18793.1|//BnaAnng02580D [Brassica napus];gi|6729047|gb|AAF27043.1|AC009177_33//putative disease resistance protein [Arabidopsis thaliana]
BnaC06g10380D	1119	28.2855	83.3156	1.55852	6.22471e-05	0.00974527	Up	GO:0044421//extracellular region part	GO:0052689//carboxylic ester hydrolase activity	GO:0050832//defense response to fungus;GO:0014070//response to organic cyclic compound;GO:0009861//jasmonic acid and ethylene-dependent systemic resistance;GO:0002218//activation of innate immune response;GO:0009734//auxin-activated signaling pathway;GO:0044238//primary metabolic process	K00679//phospholipid:diacylglycerol acyltransferase [EC:2.3.1.158];K01188//beta-glucosidase [EC:3.2.1.21];K10396//kinesin family member 5;K01206//alpha-L-fucosidase [EC:3.2.1.51];K10960//geranylgeranyl reductase [EC:1.3.1.83]	gi|21358785|gb|AAM47031.1|//lipase SIL1 [Brassica rapa subsp. pekinensis]
BnaA09g55520D	693	12.7935	186.954	3.8692	2.24097e-10	9.8674e-07	Up	GO:0043231//intracellular membrane-bounded organelle	GO:0044212//transcription regulatory region DNA binding;GO:0001071//nucleic acid binding transcription factor activity	GO:0006972//hyperosmotic response;GO:0006351//transcription, DNA-templated;GO:0051707//response to other organism;GO:0009755//hormone-mediated signaling pathway	K09338//homeobox-leucine zipper protein	gi|567182565|ref|XP_006402431.1|//hypothetical protein EUTSA_v10006221mg [Eutrema salsugineum]
BnaA06g30810D	804	17.4114	99.2293	2.51074	0.000215865	0.0235416	Up	NA	GO:0005488//binding	GO:0006950//response to stress;GO:0006351//transcription, DNA-templated;GO:0009755//hormone-mediated signaling pathway	K05747//Wiskott-Aldrich syndrome protein	gi|567141163|ref|XP_006395274.1|//hypothetical protein EUTSA_v10004771mg [Eutrema salsugineum]
BnaCnng08530D	1408	75.3156	208.113	1.46635	7.96928e-07	0.000401031	Up	GO:0044424//intracellular part	GO:0004674//protein serine/threonine kinase activity;GO:0005524//ATP binding;GO:0004672//protein kinase activity;GO:0032550//purine ribonucleoside binding	GO:0006813//potassium ion transport;GO:0009267//cellular response to starvation;GO:0007165//signal transduction;GO:0006970//response to osmotic stress;GO:0006468//protein phosphorylation;GO:0055065//metal ion homeostasis;GO:0006464//cellular protein modification process;GO:0009743//response to carbohydrate;GO:0006796//phosphate-containing compound metabolic process	K07198//5'-AMP-activated protein kinase, catalytic alpha subunit [EC:2.7.11.11]	gi|685369956|ref|XP_009118794.1|//PREDICTED: CBL-interacting serine/threonine-protein kinase 9-like [Brassica rapa];gi|567156538|ref|XP_006418386.1|//hypothetical protein EUTSA_v10007632mg [Eutrema salsugineum]
BnaA10g24050D	1224	45.9105	238.792	2.37886	0.000263988	0.0272302	Up	GO:0043231//intracellular membrane-bounded organelle;GO:0005618//cell wall;GO:0005911//cell-cell junction;GO:0044444//cytoplasmic part	GO:0004857//enzyme inhibitor activity	GO:0006605//protein targeting;GO:0042743//hydrogen peroxide metabolic process;GO:0009627//systemic acquired resistance;GO:0006351//transcription, DNA-templated;GO:0032787//monocarboxylic acid metabolic process;GO:0009626//plant-type hypersensitive response;GO:0006984//ER-nucleus signaling pathway;GO:0046942//carboxylic acid transport;GO:0006470//protein dephosphorylation;GO:0009755//hormone-media…	K01188//beta-glucosidase [EC:3.2.1.21];K13420//LRR receptor-like serine/threonine-protein kinase FLS2 [EC:2.7.11.1]	gi|674963824|emb|CDX70056.1|//BnaA10g24050D [Brassica napus];gi|62131093|gb|AAX68500.1|//polygalacturonase inhibiting protein [Brassica rapa subsp. pekinensis]
BnaA01g16080D	1428	75.7446	228.513	1.59306	1.70773e-05	0.00369052	Up	GO:0009536//plastid	NA	GO:0007568//aging	K08472//mlo protein	gi|297799288|ref|XP_002867528.1|//hypothetical protein ARALYDRAFT_913846 [Arabidopsis lyrata subsp. lyrata]
BGI_novel_G002819	1246	1.62249	29.62	4.19029	6.33876e-08	6.3796e-05	Up	NA	GO:0016705//oxidoreductase activity, acting on paired donors, with incorporation or reduction of molecular oxygen;GO:0020037//heme binding;GO:0005506//iron ion binding;GO:0004497//monooxygenase activity	GO:0055114//oxidation-reduction process	K00512//steroid 17alpha-monooxygenase / 17alpha-hydroxyprogesterone aldolase [EC:1.14.14.19 4.1.2.30]	gi|923925308|ref|XP_013731660.1|//PREDICTED: cytochrome P450 81E8-like [Brassica napus]
BnaCnng31040D	864	805.09	3488.11	2.11522	4.43732e-05	0.00744319	Up	GO:0031224//intrinsic component of membrane;GO:0005911//cell-cell junction;GO:0009536//plastid	GO:0044389//ubiquitin-like protein ligase binding;GO:0005372//water transmembrane transporter activity	GO:0055085//transmembrane transport;GO:0000041//transition metal ion transport;GO:0009267//cellular response to starvation;GO:0006007//glucose catabolic process;GO:0009414//response to water deprivation;GO:0000097//sulfur amino acid biosynthetic process;GO:0009746//response to hexose;GO:0006970//response to osmotic stress;GO:0048588//developmental cell growth;GO:0006996//organelle organization;GO…	K09872//aquaporin PIP	gi|5081421|gb|AAD39373.1|AF118382_1//plasma membrane intrinsic protein 1 [Brassica napus]
BnaA02g26000D	1394	150.691	515.383	1.77405	1.57554e-07	0.000140504	Up	GO:0048046//apoplast;GO:0005618//cell wall;GO:0030312//external encapsulating structure;GO:0005576//extracellular region	GO:0004553//hydrolase activity, hydrolyzing O-glycosyl compounds;GO:0016762//xyloglucan:xyloglucosyl transferase activity;GO:0016758//transferase activity, transferring hexosyl groups;GO:0016798//hydrolase activity, acting on glycosyl bonds	GO:0048608//reproductive structure development;GO:0009888//tissue development;GO:0010411//xyloglucan metabolic process;GO:0042546//cell wall biogenesis;GO:0071555//cell wall organization;GO:0044042//glucan metabolic process	K08235//xyloglucan:xyloglucosyl transferase [EC:2.4.1.207]	gi|565467170|ref|XP_006291465.1|//hypothetical protein CARUB_v10017602mg [Capsella rubella];gi|674923911|emb|CDY09410.1|//BnaA02g26000D [Brassica napus]
BnaC08g02960D	1147	74.8543	390.097	2.38168	8.0833e-07	0.000403884	Up	GO:0005840//ribosome;GO:0015935//small ribosomal subunit	GO:0005198//structural molecule activity;GO:0003735//structural constituent of ribosome	GO:0003006//developmental process involved in reproduction;GO:0006412//translation;GO:0006351//transcription, DNA-templated	K02961//small subunit ribosomal protein S17	gi|567133547|ref|XP_006393261.1|//hypothetical protein EUTSA_v10011874mg [Eutrema salsugineum];gi|922544160|ref|XP_013599854.1|//PREDICTED: 30S ribosomal protein S17 [Brassica oleracea var. oleracea]
BnaC04g10980D	948	14.4371	55.7372	1.94886	0.000171268	0.0199108	Up	GO:0009536//plastid	GO:0016412//serine O-acyltransferase activity;GO:0046914//transition metal ion binding	GO:0009267//cellular response to starvation;GO:0009683//indoleacetic acid metabolic process;GO:0000097//sulfur amino acid biosynthetic process;GO:0006563//L-serine metabolic process;GO:0006568//tryptophan metabolic process;GO:0019758//glycosinolate biosynthetic process;GO:0015698//inorganic anion transport;GO:0010038//response to metal ion	K00640//serine O-acetyltransferase [EC:2.3.1.30]	gi|47779326|gb|AAT38562.1|//chloroplast serine acetyltransferase [Thlaspi goesingense]
BGI_novel_G004149	1110	24.9951	82.7809	1.72765	0.000432743	0.0380614	Up	NA	NA	NA	NA	gi|923803621|ref|XP_013688252.1|//PREDICTED: uncharacterized protein LOC106392026 [Brassica napus]
BnaA09g04980D	1815	728.198	1715.9	1.23656	0.000182889	0.0209848	Up	GO:0031224//intrinsic component of membrane;GO:0016021//integral component of membrane	GO:0016709//oxidoreductase activity, acting on paired donors, with incorporation or reduction of molecular oxygen, NAD(P)H as one donor, and incorporation of one atom of oxygen;GO:0000166//nucleotide binding;GO:0050660//flavin adenine dinucleotide binding;GO:0004506//squalene monooxygenase activity	GO:0006694//steroid biosynthetic process;GO:0016104//triterpenoid biosynthetic process;GO:0055114//oxidation-reduction process	K00511//squalene monooxygenase [EC:1.14.14.17]	gi|6685411|sp|O65727.1|ERG11_BRANA//RecName: Full=Squalene monooxygenase 1,1; AltName: Full=Squalene epoxidase 1,1; Short=SE 1,1;gi|944382354|ref|NP_001302760.1|//squalene monooxygenase 1,1 [Brassica napus]
BnaC02g01960D	2727	93.422	508.925	2.44562	1.27086e-05	0.00287888	Up	GO:0016020//membrane;GO:0016021//integral component of membrane	GO:0005524//ATP binding;GO:0017111//nucleoside-triphosphatase activity;GO:0015098//molybdate ion transmembrane transporter activity;GO:0032550//purine ribonucleoside binding;GO:0016887//ATPase activity	GO:0009154//purine ribonucleotide catabolic process	K05681//ATP-binding cassette, subfamily G (WHITE), member 2	gi|923757190|ref|XP_013676119.1|//PREDICTED: ABC transporter G family member 22-like [Brassica napus];gi|565458247|ref|XP_006287123.1|//hypothetical protein CARUB_v10000295mg [Capsella rubella]
BnaA05g07290D	594	94.6419	279.069	1.56007	6.25931e-05	0.0097777	Up	GO:0031224//intrinsic component of membrane;GO:0005911//cell-cell junction;GO:0009536//plastid	GO:0044389//ubiquitin-like protein ligase binding;GO:0005372//water transmembrane transporter activity	GO:0055085//transmembrane transport;GO:0000041//transition metal ion transport;GO:0009267//cellular response to starvation;GO:0006007//glucose catabolic process;GO:0009414//response to water deprivation;GO:0000097//sulfur amino acid biosynthetic process;GO:0009746//response to hexose;GO:0006970//response to osmotic stress;GO:0048588//developmental cell growth;GO:0006996//organelle organization;GO…	K09872//aquaporin PIP	gi|7209560|dbj|BAA92260.1|//Plasma membrane aquaporin 2b [Raphanus sativus]
BnaC04g10470D	1329	78.2307	217.122	1.4727	0.00047244	0.0399566	Up	GO:0016602//CCAAT-binding factor complex;GO:0005667//transcription factor complex	GO:0003677//DNA binding;GO:0003700//transcription factor activity, sequence-specific DNA binding;GO:0003676//nucleic acid binding;GO:0001071//nucleic acid binding transcription factor activity	GO:0045892//negative regulation of transcription, DNA-templated;GO:0009247//glycolipid biosynthetic process;GO:0014070//response to organic cyclic compound;GO:0009267//cellular response to starvation;GO:0006970//response to osmotic stress;GO:0009416//response to light stimulus;GO:0006351//transcription, DNA-templated;GO:0048506//regulation of timing of meristematic phase transition;GO:0032958//in…	K08064//nuclear transcription factor Y, alpha	gi|584431969|gb|AHI94934.1|//transcription factor subunit NF-YA4 [Brassica napus];gi|3132473|gb|AAC16262.1|//putative CCAAT-binding transcription factor subunit [Arabidopsis thaliana];gi|923816091|ref|XP_013692493.1|//PREDICTED: nuclear transcription factor Y subunit A-4 [Brassica napus]
BnaC08g26400D	1225	9.30639	66.7393	2.84224	7.8026e-06	0.00206655	Up	GO:0016020//membrane;GO:0005618//cell wall;GO:0005911//cell-cell junction;GO:0005576//extracellular region;GO:0044444//cytoplasmic part	NA	GO:0000902//cell morphogenesis;GO:0009664//plant-type cell wall organization;GO:0009827//plant-type cell wall modification;GO:0048646//anatomical structure formation involved in morphogenesis	K00051//malate dehydrogenase (NADP+) [EC:1.1.1.82]	gi|506484970|gb|AGM16358.1|//alpha-expansin protein 16 [Brassica rapa];gi|923798152|ref|XP_013686476.1|//PREDICTED: expansin-A16-like [Brassica napus]
BnaA04g15010D	447	5.70114	36.6323	2.68379	0.000145319	0.0178871	Up	NA	NA	NA	NA	gi|567192511|ref|XP_006405233.1|//hypothetical protein EUTSA_v10000347mg [Eutrema salsugineum]
BnaC05g05560D	687	10.1553	42.9505	2.08045	0.000247119	0.0259694	Up	GO:0043231//intracellular membrane-bounded organelle	NA	NA	K13944;K01227//mannosyl-glycoprotein endo-beta-N-acetylglucosaminidase [EC:3.2.1.96]	gi|567154353|ref|XP_006417754.1|//hypothetical protein EUTSA_v10008781mg [Eutrema salsugineum]
BnaC05g47610D	2103	71.0984	9.74958	-2.86641	1.2171e-05	0.00279253	Down	GO:0043231//intracellular membrane-bounded organelle	GO:0004672//protein kinase activity;GO:0032550//purine ribonucleoside binding	GO:0006464//cellular protein modification process;GO:0006796//phosphate-containing compound metabolic process	K02218//casein kinase 1 [EC:2.7.11.1];K20476//RAB6A-GEF complex partner protein 1;K08959//casein kinase 1, delta [EC:2.7.11.1]	gi|15228670|ref|NP_187044.1|//protein kinase family protein [Arabidopsis thaliana];gi|674889782|emb|CDY42890.1|//BnaC05g47610D [Brassica napus]
BnaA09g14300D	528	34.4798	4.26267	-3.01592	0.000151998	0.018431	Down	GO:0009536//plastid	GO:0036094//small molecule binding;GO:0003676//nucleic acid binding	GO:0000097//sulfur amino acid biosynthetic process	K11294//nucleolin	gi|567129196|ref|XP_006392197.1|//hypothetical protein EUTSA_v10023650mg [Eutrema salsugineum]
BnaC07g49290D	1611	101.426	35.843	-1.50067	9.00547e-05	0.0127912	Down	GO:0043231//intracellular membrane-bounded organelle	GO:0004553//hydrolase activity, hydrolyzing O-glycosyl compounds	GO:0044238//primary metabolic process	K01184//polygalacturonase [EC:3.2.1.15]	gi|567140493|ref|XP_006395083.1|//hypothetical protein EUTSA_v10004215mg [Eutrema salsugineum];gi|922517737|ref|XP_013593640.1|//PREDICTED: probable polygalacturonase isoform X2 [Brassica oleracea var. oleracea];gi|685324173|ref|XP_009151719.1|//PREDICTED: probable polygalacturonase isoform X1 [Brassica rapa]
BnaA03g33550D	3063	191.582	74.7089	-1.35861	0.000128493	0.0164946	Down	GO:0016020//membrane;GO:0005911//cell-cell junction	GO:0004672//protein kinase activity;GO:0032550//purine ribonucleoside binding	GO:0006464//cellular protein modification process;GO:0006796//phosphate-containing compound metabolic process;GO:0007167//enzyme linked receptor protein signaling pathway	K04733//interleukin-1 receptor-associated kinase 4 [EC:2.7.11.1]	gi|567199113|ref|XP_006407040.1|//hypothetical protein EUTSA_v10019958mg [Eutrema salsugineum]
BGI_novel_G002018	6776	38.359	11.0056	-1.80133	0.000546226	0.0439433	Down	NA	NA	NA	K14572//midasin	gi|923758120|ref|XP_013676372.1|//PREDICTED: LOW QUALITY PROTEIN: midasin-like [Brassica napus]
BnaC05g44980D	1251	336.912	39.9893	-3.07469	6.84135e-06	0.00189756	Down	NA	GO:0016837//carbon-oxygen lyase activity, acting on polysaccharides	GO:0009653//anatomical structure morphogenesis;GO:0007275//multicellular organism development;GO:0060918//auxin transport;GO:0032535//regulation of cellular component size	K01728//pectate lyase [EC:4.2.2.2]	gi|297833474|ref|XP_002884619.1|//pectate lyase family protein [Arabidopsis lyrata subsp. lyrata]
BnaA09g29660D	1893	86.3924	23.5505	-1.87515	0.000484948	0.0404228	Down	NA	NA	NA	NA	gi|567148206|ref|XP_006416014.1|//hypothetical protein EUTSA_v10007045mg [Eutrema salsugineum]
BnaC05g46850D	4094	33.2335	5.05033	-2.71819	0.000495234	0.0409024	Down	NA	NA	NA	K09518//DnaJ homolog subfamily B member 12	gi|567203016|ref|XP_006408126.1|//hypothetical protein EUTSA_v10019946mg [Eutrema salsugineum];gi|923631151|ref|XP_013750672.1|//PREDICTED: uncharacterized protein LOC106453004 [Brassica napus]
BnaA05g33630D	6797	62.1641	3.5072	-4.14769	1.8566e-07	0.000153882	Down	GO:0005911//cell-cell junction;GO:0044444//cytoplasmic part	GO:0019787//ubiquitin-like protein transferase activity;GO:0046914//transition metal ion binding	GO:0000902//cell morphogenesis;GO:0032446//protein modification by small protein conjugation;GO:0022622//root system development;GO:0060918//auxin transport;GO:0009725//response to hormone;GO:0051707//response to other organism;GO:0048281//inflorescence morphogenesis;GO:0009639//response to red or far red light	K10691//E3 ubiquitin-protein ligase UBR4 [EC:2.3.2.27]	gi|567204070|ref|XP_006408429.1|//hypothetical protein EUTSA_v10019869mg [Eutrema salsugineum];gi|674875357|emb|CDY57520.1|//BnaA05g33630D [Brassica napus]
BnaC05g48130D	1293	23.3228	2.09247	-3.47847	1.64742e-05	0.00358047	Down	GO:0043231//intracellular membrane-bounded organelle;GO:0043232//intracellular non-membrane-bounded organelle	NA	GO:0009247//glycolipid biosynthetic process;GO:0014070//response to organic cyclic compound;GO:0009267//cellular response to starvation;GO:0009414//response to water deprivation;GO:0009404//toxin metabolic process;GO:0006972//hyperosmotic response;GO:0006897//endocytosis;GO:0009755//hormone-mediated signaling pathway	K18985//engulfment and cell motility protein 2;K19241//engulfment and cell motility protein 3	gi|567203582|ref|XP_006408286.1|//hypothetical protein EUTSA_v10021157mg [Eutrema salsugineum];gi|922482332|ref|XP_013638767.1|//PREDICTED: ELMO domain-containing protein A-like isoform X1 [Brassica oleracea var. oleracea]
BnaA04g24390D	1047	20.3632	4.50513	-2.17632	0.000606294	0.0471457	Down	NA	GO:0005515//protein binding	NA	K11253//histone H3;K12126//phytochrome-interacting factor 3	gi|297827895|ref|XP_002881830.1|//basic helix-loop-helix family protein [Arabidopsis lyrata subsp. lyrata]
BnaA09g17950D	3727	81.9639	32.4116	-1.33848	0.000468114	0.0396861	Down	GO:0043231//intracellular membrane-bounded organelle;GO:0016020//membrane	GO:0004672//protein kinase activity;GO:0005488//binding;GO:0016491//oxidoreductase activity	GO:0009581//detection of external stimulus;GO:0052482//defense response by cell wall thickening;GO:0006897//endocytosis;GO:0032412//regulation of ion transmembrane transporter activity;GO:0006796//phosphate-containing compound metabolic process	K13420//LRR receptor-like serine/threonine-protein kinase FLS2 [EC:2.7.11.1]	gi|567168263|ref|XP_006398328.1|//hypothetical protein EUTSA_v10000746mg [Eutrema salsugineum];gi|685359597|ref|XP_009114361.1|//PREDICTED: LRR receptor-like serine/threonine-protein kinase FLS2 [Brassica rapa]
BnaC07g21260D	3962	59.6096	9.26676	-2.68541	4.69833e-06	0.00142673	Down	GO:0043231//intracellular membrane-bounded organelle;GO:0016020//membrane	GO:0009784//transmembrane receptor histidine kinase activity;GO:0016791//phosphatase activity;GO:0019901//protein kinase binding;GO:0032550//purine ribonucleoside binding	GO:0009267//cellular response to starvation;GO:0009746//response to hexose;GO:0009755//hormone-mediated signaling pathway;GO:0006796//phosphate-containing compound metabolic process;GO:0010015//root morphogenesis;GO:0010565//regulation of cellular ketone metabolic process;GO:0048507//meristem development;GO:0010260//organ senescence;GO:0009845//seed germination;GO:0006351//transcription, DNA-temp…	K14489//arabidopsis histidine kinase 2/3/4 (cytokinin receptor) [EC:2.7.13.3]	gi|215878091|gb|ACJ63457.1|//putative histidine kinase [Brassica rapa subsp. pekinensis];gi|674930386|emb|CDY03101.1|//BnaC07g21260D [Brassica napus];gi|923862389|ref|XP_013706944.1|//PREDICTED: histidine kinase 4-like isoform X2 [Brassica napus]
BnaC05g44500D	516	26.461	3.49554	-2.92028	0.000342455	0.0327268	Down	GO:0043231//intracellular membrane-bounded organelle	NA	NA	NA	gi|567201927|ref|XP_006407835.1|//hypothetical protein EUTSA_v10021662mg [Eutrema salsugineum]
BnaC04g47480D	1527	118.328	21.7175	-2.44586	0.000574927	0.045634	Down	GO:0043231//intracellular membrane-bounded organelle;GO:0031224//intrinsic component of membrane	GO:0016709//oxidoreductase activity, acting on paired donors, with incorporation or reduction of molecular oxygen, NAD(P)H as one donor, and incorporation of one atom of oxygen;GO:0005515//protein binding;GO:0046914//transition metal ion binding;GO:0046906//tetrapyrrole binding	GO:0009813//flavonoid biosynthetic process;GO:0006950//response to stress	K09754//coumaroylquinate(coumaroylshikimate) 3'-monooxygenase [EC:1.14.13.36]	gi|30688445|ref|NP_850337.1|//cytochrome P450 98A3 [Arabidopsis thaliana]
BGI_novel_G001232	2042	25.9188	2.86999	-3.17488	0.000103882	0.0141286	Down	NA	NA	NA	NA	gi|923864570|ref|XP_013707652.1|//PREDICTED: B3 domain-containing transcription repressor VAL2-like isoform X1 [Brassica napus]
BnaA08g11440D	1443	79.8914	12.863	-2.63482	7.32725e-07	0.000385425	Down	GO:0043231//intracellular membrane-bounded organelle	GO:0016620//oxidoreductase activity, acting on the aldehyde or oxo group of donors, NAD or NADP as acceptor;GO:0036094//small molecule binding	GO:0009555//pollen development;GO:0006633//fatty acid biosynthetic process	K13356//alcohol-forming fatty acyl-CoA reductase [EC:1.2.1.84]	gi|567217364|ref|XP_006412311.1|//hypothetical protein EUTSA_v10025005mg [Eutrema salsugineum]
BnaA06g14860D	753	67.9783	17.2809	-1.9759	0.000166379	0.0194858	Down	GO:0043231//intracellular membrane-bounded organelle	NA	NA	NA	gi|567149337|ref|XP_006416337.1|//hypothetical protein EUTSA_v10008568mg [Eutrema salsugineum]
BnaA09g25690D	1452	16.3395	2.28587	-2.83755	0.000448777	0.0386055	Down	NA	NA	NA	K07466//replication factor A1	gi|89257538|gb|ABD65028.1|//hypothetical protein 26.t00082 [Brassica oleracea];gi|685361209|ref|XP_009115039.1|//PREDICTED: uncharacterized protein LOC103840295 isoform X1 [Brassica rapa]
BnaA01g29140D	3228	304.072	107.918	-1.49448	0.000279194	0.0285065	Down	GO:0016020//membrane;GO:0005911//cell-cell junction	GO:0004672//protein kinase activity;GO:0032550//purine ribonucleoside binding	GO:0006464//cellular protein modification process;GO:0007167//enzyme linked receptor protein signaling pathway;GO:0006796//phosphate-containing compound metabolic process	K04733//interleukin-1 receptor-associated kinase 4 [EC:2.7.11.1]	gi|567199113|ref|XP_006407040.1|//hypothetical protein EUTSA_v10019958mg [Eutrema salsugineum];gi|674912970|emb|CDY20088.1|//BnaA01g29140D [Brassica napus]
BnaA09g15040D	1852	162.544	56.7593	-1.5179	3.88542e-06	0.00123861	Down	GO:0016021//integral component of membrane	NA	NA	NA	gi|674892883|emb|CDY39921.1|//BnaA09g15030D [Brassica napus]
BnaA06g14020D	1462	54.1427	4.59329	-3.55917	7.4185e-06	0.00199481	Down	NA	GO:0019787//ubiquitin-like protein transferase activity;GO:0005488//binding	GO:0009693//ethylene biosynthetic process;GO:0009791//post-embryonic development;GO:0016129//phytosteroid biosynthetic process;GO:0009725//response to hormone;GO:0016567//protein ubiquitination;GO:0019941//modification-dependent protein catabolic process	K19044//E3 ubiquitin-protein ligase XBAT32/33 [EC:2.3.2.27]	gi|923643076|ref|XP_013641926.1|//PREDICTED: uncharacterized protein LOC106346989 [Brassica napus];gi|297796683|ref|XP_002866226.1|//XBAT32 [Arabidopsis lyrata subsp. lyrata];gi|685318017|ref|XP_009149475.1|//PREDICTED: uncharacterized protein LOC103872788 [Brassica rapa];gi|674903620|emb|CDY29394.1|//BnaA06g14020D [Brassica napus]
BnaA10g28720D	2562	131.695	49.7326	-1.40494	6.47944e-05	0.00996687	Down	GO:0016020//membrane;GO:0005911//cell-cell junction	GO:0004672//protein kinase activity;GO:0032550//purine ribonucleoside binding	GO:0000902//cell morphogenesis;GO:0001558//regulation of cell growth;GO:0007275//multicellular organism development;GO:0006468//protein phosphorylation;GO:0043401//steroid hormone mediated signaling pathway	K04733//interleukin-1 receptor-associated kinase 4 [EC:2.7.11.1];K04730//interleukin-1 receptor-associated kinase 1 [EC:2.7.11.1]	gi|567179377|ref|XP_006401580.1|//hypothetical protein EUTSA_v10016077mg [Eutrema salsugineum]
BnaC01g18900D	2274	512.336	130.602	-1.97191	1.20832e-15	2.12818e-11	Down	GO:0005618//cell wall;GO:0005911//cell-cell junction;GO:0005576//extracellular region;GO:0009536//plastid;GO:0031225//anchored component of membrane	GO:0008081//phosphoric diester hydrolase activity;GO:0004672//protein kinase activity;GO:0032550//purine ribonucleoside binding	GO:0019400//alditol metabolic process;GO:0005982//starch metabolic process;GO:0006950//response to stress;GO:0072502//cellular trivalent inorganic anion homeostasis;GO:0007015//actin filament organization;GO:0009664//plant-type cell wall organization;GO:0005984//disaccharide metabolic process;GO:0009451//RNA modification;GO:0010073//meristem maintenance;GO:0000904//cell morphogenesis involved in …	K01126//glycerophosphoryl diester phosphodiesterase [EC:3.1.4.46]	gi|567219044|ref|XP_006413151.1|//hypothetical protein EUTSA_v10024494mg [Eutrema salsugineum]
BnaC05g44970D	1926	161.746	26.0145	-2.63635	0.000249953	0.0262045	Down	NA	GO:0035251//UDP-glucosyltransferase activity	GO:0030258//lipid modification	K05841//sterol 3beta-glucosyltransferase [EC:2.4.1.173]	gi|30680110|ref|NP_566297.2|//sterol 3beta-glucosyltransferase [Arabidopsis thaliana]
BnaC05g42510D	486	41.3315	10.2555	-2.01084	0.000213625	0.0233697	Down	GO:0044424//intracellular part	GO:0022892//substrate-specific transporter activity;GO:0046914//transition metal ion binding;GO:0046906//tetrapyrrole binding	GO:0032787//monocarboxylic acid metabolic process;GO:0015669//gas transport;GO:0006641//triglyceride metabolic process;GO:0009725//response to hormone	NA	gi|22001642|sp|Q941Q2.1|HBL2_BRANA//RecName: Full=Non-symbiotic hemoglobin 2; AltName: Full=BRAna GLB2; AltName: Full=Hb2
BnaA03g32410D	1239	183.185	26.592	-2.78424	3.25041e-07	0.000224504	Down	NA	GO:0004175//endopeptidase activity	GO:0019538//protein metabolic process	K00924;K01381//saccharopepsin [EC:3.4.23.25]	gi|567200018|ref|XP_006407304.1|//hypothetical protein EUTSA_v10020732mg [Eutrema salsugineum]
BnaC05g46030D	606	24.3511	1.7572	-3.79263	1.74603e-06	0.000723585	Down	GO:0043231//intracellular membrane-bounded organelle	NA	GO:0006605//protein targeting;GO:0042743//hydrogen peroxide metabolic process;GO:0009627//systemic acquired resistance;GO:0006351//transcription, DNA-templated;GO:0048869//cellular developmental process;GO:0009887//organ morphogenesis;GO:0009626//plant-type hypersensitive response;GO:0006470//protein dephosphorylation;GO:0043401//steroid hormone mediated signaling pathway	NA	gi|567202655|ref|XP_006408027.1|//hypothetical protein EUTSA_v10021539mg [Eutrema salsugineum]
BnaA03g25480D	1917	14.5362	1.68123	-3.11206	0.000133106	0.0169107	Down	NA	GO:0004672//protein kinase activity;GO:0032550//purine ribonucleoside binding	GO:0006464//cellular protein modification process;GO:0006796//phosphate-containing compound metabolic process	K04733//interleukin-1 receptor-associated kinase 4 [EC:2.7.11.1];K04730//interleukin-1 receptor-associated kinase 1 [EC:2.7.11.1]	gi|567162223|ref|XP_006396687.1|//hypothetical protein EUTSA_v10028504mg [Eutrema salsugineum]
BnaCnng00840D	387	23.1495	2.85523	-3.0193	0.000127189	0.0164715	Down	GO:0043231//intracellular membrane-bounded organelle	NA	NA	K01881//prolyl-tRNA synthetase [EC:6.1.1.15]	gi|297831576|ref|XP_002883670.1|//hypothetical protein ARALYDRAFT_899300 [Arabidopsis lyrata subsp. lyrata]
BnaC05g47320D	3852	165.785	40.9566	-2.01715	2.34422e-05	0.00460035	Down	GO:0016020//membrane;GO:0005911//cell-cell junction;GO:0009526//plastid envelope	GO:0004175//endopeptidase activity;GO:0042623//ATPase activity, coupled;GO:0032550//purine ribonucleoside binding	GO:0003006//developmental process involved in reproduction;GO:0019538//protein metabolic process	K03798//cell division protease FtsH [EC:3.4.24.-];K08955//ATP-dependent metalloprotease [EC:3.4.24.-]	gi|567203261|ref|XP_006408196.1|//hypothetical protein EUTSA_v10019907mg [Eutrema salsugineum];gi|674889811|emb|CDY42919.1|//BnaC05g47320D [Brassica napus]
BnaC05g45180D	1782	44.4212	4.80881	-3.2075	6.78383e-05	0.0102635	Down	GO:0043231//intracellular membrane-bounded organelle	GO:0016620//oxidoreductase activity, acting on the aldehyde or oxo group of donors, NAD or NADP as acceptor	GO:0000097//sulfur amino acid biosynthetic process;GO:0008380//RNA splicing	K00130//betaine-aldehyde dehydrogenase [EC:1.2.1.8];K00128//aldehyde dehydrogenase (NAD+) [EC:1.2.1.3]	gi|567202251|ref|XP_006407919.1|//hypothetical protein EUTSA_v10020345mg [Eutrema salsugineum]
BnaC05g47660D	1044	166.041	15.7666	-3.39659	1.2757e-06	0.000561714	Down	GO:0009536//plastid	GO:0004733//pyridoxamine-phosphate oxidase activity;GO:0010181//FMN binding;GO:0032553//ribonucleotide binding;GO:0003824//catalytic activity	GO:0042823//pyridoxal phosphate biosynthetic process;GO:0044710//single-organism metabolic process;GO:0055114//oxidation-reduction process	NA	gi|18396698|ref|NP_566216.1|//FMN binding protein [Arabidopsis thaliana];gi|674869998|emb|CDY64899.1|//BnaC05g47660D [Brassica napus]
BnaAnng28940D	1278	130.268	53.9951	-1.27059	0.000517575	0.0420698	Down	GO:0043231//intracellular membrane-bounded organelle	GO:0004713//protein tyrosine kinase activity;GO:0032550//purine ribonucleoside binding	GO:0006464//cellular protein modification process;GO:0048229//gametophyte development	K04733//interleukin-1 receptor-associated kinase 4 [EC:2.7.11.1];K04730//interleukin-1 receptor-associated kinase 1 [EC:2.7.11.1]	gi|567160640|ref|XP_006396233.1|//hypothetical protein EUTSA_v10028705mg [Eutrema salsugineum]
BnaA06g38220D	414	368.744	127.498	-1.53214	6.6299e-05	0.0100911	Down	NA	GO:0005488//binding	GO:0016043//cellular component organization;GO:0009653//anatomical structure morphogenesis;GO:0010876//lipid localization;GO:0065008//regulation of biological quality;GO:0007275//multicellular organism development;GO:0044767//single-organism developmental process;GO:0016049//cell growth	K02883//large subunit ribosomal protein L18e;K11855//ubiquitin carboxyl-terminal hydrolase 36/42 [EC:3.4.19.12]	gi|15221201|ref|NP_172673.1|//extensin-like protein [Arabidopsis thaliana]
BnaC03g37710D	1119	443.159	137.832	-1.68491	0.000327348	0.0316785	Down	GO:0009536//plastid	GO:0036094//small molecule binding;GO:0016491//oxidoreductase activity	GO:0008152//metabolic process;GO:0009411//response to UV;GO:0042221//response to chemical;GO:0007154//cell communication	K13420//LRR receptor-like serine/threonine-protein kinase FLS2 [EC:2.7.11.1]	gi|567200055|ref|XP_006407315.1|//hypothetical protein EUTSA_v10020961mg [Eutrema salsugineum]
BnaC09g19830D	1014	31.2103	2.98261	-3.38738	2.31752e-05	0.00457389	Down	GO:0043231//intracellular membrane-bounded organelle;GO:0016021//integral component of membrane	NA	GO:0007127//meiosis I;GO:0007059//chromosome segregation;GO:0050896//response to stimulus;GO:0000723//telomere maintenance	K18643//katanin p80 WD40 repeat-containing subunit B1	gi|923884488|ref|XP_013713870.1|//PREDICTED: uncharacterized protein LOC106417639 isoform X2 [Brassica napus];gi|567171790|ref|XP_006399348.1|//hypothetical protein EUTSA_v10013045mg [Eutrema salsugineum];gi|923884486|ref|XP_013713869.1|//PREDICTED: cleft lip and palate transmembrane protein 1 homolog isoform X1 [Brassica napus]
BnaC08g29000D	804	69.068	18.6624	-1.88788	2.92584e-05	0.0054676	Down	GO:0043231//intracellular membrane-bounded organelle	GO:0003677//DNA binding;GO:0005515//protein binding;GO:0001071//nucleic acid binding transcription factor activity	GO:0042221//response to chemical;GO:0006984//ER-nucleus signaling pathway;GO:0006351//transcription, DNA-templated	NA	gi|590714841|ref|XP_007050026.1|//Basic-leucine zipper (bZIP) transcription factor family protein, putative [Theobroma cacao]
BnaA01g01080D	804	27.8263	3.06728	-3.18142	2.56274e-05	0.00489288	Down	GO:0016020//membrane	NA	GO:0008152//metabolic process	K03809//NAD(P)H dehydrogenase (quinone) [EC:1.6.5.2]	gi|567216672|ref|XP_006411965.1|//hypothetical protein EUTSA_v10025964mg [Eutrema salsugineum]
BGI_novel_G004011	1028	55.8685	10.7758	-2.37424	4.05264e-05	0.00696373	Down	NA	NA	NA	K05387//glutamate receptor, ionotropic, plant	gi|674959268|emb|CDX73973.1|//BnaA03g30740D [Brassica napus]
BnaAnng18620D	2495	82.2024	18.3016	-2.16721	7.65325e-05	0.0112563	Down	GO:0043231//intracellular membrane-bounded organelle;GO:0016020//membrane;GO:0005618//cell wall	GO:0046872//metal ion binding;GO:0004672//protein kinase activity;GO:0001871//pattern binding;GO:0032550//purine ribonucleoside binding	GO:0000902//cell morphogenesis;GO:0006605//protein targeting;GO:0044723//single-organism carbohydrate metabolic process;GO:0014070//response to organic cyclic compound;GO:0006884//cell volume homeostasis;GO:0003006//developmental process involved in reproduction;GO:0009627//systemic acquired resistance;GO:0048528//post-embryonic root development;GO:0009626//plant-type hypersensitive response;GO:0…	K04733//interleukin-1 receptor-associated kinase 4 [EC:2.7.11.1];K04730//interleukin-1 receptor-associated kinase 1 [EC:2.7.11.1]	gi|674871427|emb|CDY63085.1|//BnaAnng18620D [Brassica napus];gi|922552953|ref|XP_013604478.1|//PREDICTED: wall-associated receptor kinase 5-like isoform X1 [Brassica oleracea var. oleracea];gi|565492550|ref|XP_006303914.1|//hypothetical protein CARUB_v10008422mg [Capsella rubella]
BnaC08g24170D	1038	865.808	152.706	-2.50329	1.79646e-05	0.00382365	Down	GO:0005618//cell wall;GO:0009532//plastid stroma;GO:0009526//plastid envelope	GO:0016209//antioxidant activity;GO:0016705//oxidoreductase activity, acting on paired donors, with incorporation or reduction of molecular oxygen	GO:0006952//defense response;GO:0044710//single-organism metabolic process	K03386//peroxiredoxin (alkyl hydroperoxide reductase subunit C) [EC:1.11.1.15];K01180//endo-1,3(4)-beta-glucanase [EC:3.2.1.6];K11187//peroxiredoxin 5, atypical 2-Cys peroxiredoxin [EC:1.11.1.15]	gi|674959902|emb|CDX73586.1|//BnaC08g24170D [Brassica napus];gi|565467820|ref|XP_006291790.1|//hypothetical protein CARUB_v10017964mg [Capsella rubella]
BnaC09g19920D	612	145.932	19.1594	-2.92917	2.19759e-07	0.000170135	Down	GO:0033178//proton-transporting two-sector ATPase complex, catalytic domain;GO:0005753//mitochondrial proton-transporting ATP synthase complex	GO:0019829//cation-transporting ATPase activity;GO:0046914//transition metal ion binding	GO:0043248//proteasome assembly;GO:0006007//glucose catabolic process;GO:0006970//response to osmotic stress;GO:0035966//response to topologically incorrect protein;GO:0019941//modification-dependent protein catabolic process;GO:0006996//organelle organization;GO:0043094//cellular metabolic compound salvage;GO:0006754//ATP biosynthetic process;GO:0045333//cellular respiration;GO:0010038//response…	K02134//F-type H+-transporting ATPase subunit delta	gi|119720786|gb|ABL97963.1|//hydrogen-transporting ATP synthase [Brassica rapa]
BnaA05g01790D	774	312.011	42.5001	-2.87606	1.61471e-05	0.00352191	Down	NA	NA	GO:0000902//cell morphogenesis;GO:0009827//plant-type cell wall modification;GO:0048646//anatomical structure formation involved in morphogenesis	NA	gi|506484954|gb|AGM16350.1|//alpha-expansin protein 8 [Brassica rapa]
BnaA06g06420D	1314	16.2586	2.33687	-2.79855	0.000387293	0.0355739	Down	GO:0044424//intracellular part	GO:0016881//acid-amino acid ligase activity	GO:0009581//detection of external stimulus;GO:0002831//regulation of response to biotic stimulus;GO:0002252//immune effector process;GO:0042742//defense response to bacterium;GO:0006470//protein dephosphorylation;GO:0031347//regulation of defense response;GO:0006984//ER-nucleus signaling pathway;GO:0009755//hormone-mediated signaling pathway;GO:0006605//protein targeting;GO:0010243//response to o…	K14487//auxin responsive GH3 gene family	gi|15242095|ref|NP_199960.1|//auxin-responsive GH3 family protein [Arabidopsis thaliana];gi|685315548|ref|XP_009148392.1|//PREDICTED: 4-substituted benzoates-glutamate ligase GH3.12-like isoform X1 [Brassica rapa]
BnaA05g04890D	1251	1276.58	319.145	-2	2.01117e-07	0.000163768	Down	GO:0005618//cell wall;GO:0005576//extracellular region;GO:0031225//anchored component of membrane	NA	GO:0009653//anatomical structure morphogenesis;GO:0007275//multicellular organism development;GO:0042546//cell wall biogenesis;GO:0071555//cell wall organization;GO:0060918//auxin transport;GO:0032535//regulation of cellular component size	K19519//transforming growth factor-beta-induced protein;K06464;K06588//null;K03456//serine/threonine-protein phosphatase 2A regulatory subunit A	gi|567166112|ref|XP_006397729.1|//hypothetical protein EUTSA_v10001463mg [Eutrema salsugineum]
BnaA09g16850D	318	9.11027	1.19091	-2.93542	0.000314098	0.0308938	Down	GO:0005618//cell wall;GO:0031090//organelle membrane;GO:0005911//cell-cell junction;GO:0009536//plastid	GO:0016791//phosphatase activity	GO:0009826//unidimensional cell growth;GO:0009683//indoleacetic acid metabolic process;GO:0000097//sulfur amino acid biosynthetic process;GO:0051273//beta-glucan metabolic process;GO:0042546//cell wall biogenesis;GO:0006873//cellular ion homeostasis;GO:0048588//developmental cell growth;GO:0030001//metal ion transport;GO:0045229//external encapsulating structure organization;GO:0019758//glycosino…	K02866//large subunit ribosomal protein L10e;K11340//actin-like protein 6A	gi|567185129|ref|XP_006403150.1|//hypothetical protein EUTSA_v10003258mg [Eutrema salsugineum]
BnaC03g70490D	1269	448.456	212.113	-1.08013	2.60071e-05	0.00493861	Down	NA	NA	GO:0006342//chromatin silencing;GO:0003006//developmental process involved in reproduction;GO:0000097//sulfur amino acid biosynthetic process;GO:0009411//response to UV;GO:0009943//adaxial/abaxial axis specification;GO:0009799//specification of symmetry;GO:0034285//response to disaccharide;GO:0009933//meristem structural organization;GO:0035194//posttranscriptional gene silencing by RNA;GO:000969…	NA	gi|567131250|ref|XP_006392644.1|//hypothetical protein EUTSA_v10011520mg [Eutrema salsugineum]
BnaC05g46000D	648	85.8826	8.40384	-3.35325	3.3478e-06	0.00115051	Down	NA	GO:0008270//zinc ion binding	NA	K17604//zinc finger SWIM domain-containing protein 3	gi|922497111|ref|XP_013586881.1|//PREDICTED: uncharacterized protein LOC106295505 [Brassica oleracea var. oleracea];gi|567202630|ref|XP_006408020.1|//hypothetical protein EUTSA_v10020100mg [Eutrema salsugineum]
BnaC05g43300D	2976	92.8056	6.53103	-3.82883	7.11407e-07	0.000379692	Down	GO:0043231//intracellular membrane-bounded organelle;GO:0044444//cytoplasmic part	GO:0003723//RNA binding;GO:0005524//ATP binding;GO:0003724//RNA helicase activity;GO:0004386//helicase activity;GO:0032550//purine ribonucleoside binding;GO:0042623//ATPase activity, coupled	GO:0000338//protein deneddylation;GO:0007389//pattern specification process;GO:0007015//actin filament organization;GO:0010876//lipid localization;GO:0009756//carbohydrate mediated signaling;GO:0000904//cell morphogenesis involved in differentiation;GO:0006401//RNA catabolic process;GO:0016246//RNA interference;GO:0048507//meristem development;GO:0022610//biological adhesion;GO:0009409//response …	K12598//ATP-dependent RNA helicase DOB1 [EC:3.6.4.13]	gi|923630289|ref|XP_013750386.1|//PREDICTED: protein HUA ENHANCER 2 [Brassica napus];gi|567201263|ref|XP_006407652.1|//hypothetical protein EUTSA_v10019987mg [Eutrema salsugineum]
BnaC09g37240D	636	207.114	51.3309	-2.01253	0.000188583	0.0214634	Down	GO:0043231//intracellular membrane-bounded organelle;GO:0005618//cell wall;GO:0005576//extracellular region	GO:0016623//oxidoreductase activity, acting on the aldehyde or oxo group of donors, oxygen as acceptor;GO:0046914//transition metal ion binding	GO:0006952//defense response;GO:0006091//generation of precursor metabolites and energy;GO:0006873//cellular ion homeostasis;GO:0030001//metal ion transport;GO:0009886//post-embryonic morphogenesis	K19476//vacuolar protein sorting-associated protein IST1;K11426//SET and MYND domain-containing protein	gi|1169944|sp|P45854.1|GLP1_SINAL//RecName: Full=Germin-like protein 1; Flags: Precursor
BnaC05g47480D	1137	23.9805	2.76373	-3.11718	0.000140605	0.0174652	Down	GO:0031224//intrinsic component of membrane;GO:0043231//intracellular membrane-bounded organelle;GO:0044421//extracellular region part	GO:0005515//protein binding;GO:0017111//nucleoside-triphosphatase activity;GO:0017110//nucleoside-diphosphatase activity	GO:0009856//pollination;GO:0019321//pentose metabolic process	K14641//apyrase [EC:3.6.1.5]	gi|567203364|ref|XP_006408225.1|//hypothetical protein EUTSA_v10020649mg [Eutrema salsugineum]
BnaCnng24150D	2622	115.544	19.8311	-2.5426	9.63577e-06	0.0023529	Down	GO:0005635//nuclear envelope;GO:0044444//cytoplasmic part	GO:0022892//substrate-specific transporter activity	GO:0051169//nuclear transport;GO:0015031//protein transport	K14293//importin subunit beta-1	gi|923825506|ref|XP_013695725.1|//PREDICTED: importin subunit beta-1 [Brassica napus];gi|567201530|ref|XP_006407728.1|//hypothetical protein EUTSA_v10020036mg [Eutrema salsugineum]
BnaC09g17820D	1202	329.308	61.6708	-2.41678	8.31413e-08	8.02382e-05	Down	GO:0005618//cell wall;GO:0031090//organelle membrane;GO:0005911//cell-cell junction;GO:0009536//plastid	GO:0016791//phosphatase activity	GO:0009826//unidimensional cell growth;GO:0009683//indoleacetic acid metabolic process;GO:0000097//sulfur amino acid biosynthetic process;GO:0051273//beta-glucan metabolic process;GO:0042546//cell wall biogenesis;GO:0006873//cellular ion homeostasis;GO:0048588//developmental cell growth;GO:0030001//metal ion transport;GO:0045229//external encapsulating structure organization;GO:0019758//glycosino…	K12742//isoprene synthase [EC:4.2.3.27];K02866//large subunit ribosomal protein L10e;K11340//actin-like protein 6A	gi|567185129|ref|XP_006403150.1|//hypothetical protein EUTSA_v10003258mg [Eutrema salsugineum];gi|922558212|ref|XP_013607201.1|//PREDICTED: acid phosphatase 1-like [Brassica oleracea var. oleracea];gi|674895888|emb|CDY36966.1|//BnaC09g17820D [Brassica napus]
BnaC05g46350D	609	83.335	7.8201	-3.41366	6.59164e-06	0.00185015	Down	NA	NA	NA	NA	gi|567202828|ref|XP_006408076.1|//hypothetical protein EUTSA_v10021511mg [Eutrema salsugineum];gi|674928040|emb|CDY05168.1|//BnaC05g46350D [Brassica napus]
BnaC09g00680D	2286	36.1207	7.16455	-2.33388	0.000626142	0.0483498	Down	GO:0016020//membrane	GO:0004672//protein kinase activity;GO:0032550//purine ribonucleoside binding	GO:0006464//cellular protein modification process;GO:0048511//rhythmic process;GO:0007167//enzyme linked receptor protein signaling pathway	K04730//interleukin-1 receptor-associated kinase 1 [EC:2.7.11.1]	gi|297809795|ref|XP_002872781.1|//hypothetical protein ARALYDRAFT_490225 [Arabidopsis lyrata subsp. lyrata]
BnaC05g41230D	5721	30.7241	3.67407	-3.06392	6.17716e-05	0.00971399	Down	GO:0005622//intracellular	NA	GO:0006396//RNA processing	K14792//rRNA biogenesis protein RRP5	gi|922496263|ref|XP_013586580.1|//PREDICTED: protein RRP5 homolog [Brassica oleracea var. oleracea];gi|567200304|ref|XP_006407387.1|//hypothetical protein EUTSA_v10019877mg [Eutrema salsugineum]
BnaA06g13670D	1472	142.713	28.5735	-2.32037	8.26929e-07	0.000406366	Down	GO:0031224//intrinsic component of membrane;GO:0043231//intracellular membrane-bounded organelle;GO:0031090//organelle membrane;GO:0016021//integral component of membrane	GO:0005402//cation:sugar symporter activity;GO:0016628//oxidoreductase activity, acting on the CH-CH group of donors, NAD or NADP as acceptor;GO:0022891//substrate-specific transmembrane transporter activity	GO:0044763//single-organism cellular process;GO:0055085//transmembrane transport;GO:0044710//single-organism metabolic process;GO:0044765//single-organism transport	K08150//MFS transporter, SP family, solute carrier family 2 (myo-inositol transporter), member 13;K08145//MFS transporter, SP family, solute carrier family 2 (facilitated glucose transporter), member 8	gi|565494188|ref|XP_006304733.1|//hypothetical protein CARUB_v10012080mg [Capsella rubella];gi|685317897|ref|XP_009149433.1|//PREDICTED: sugar transporter ERD6-like 4 [Brassica rapa]
BnaC05g46250D	476	49.1467	6.75299	-2.8635	0.000393669	0.0358419	Down	GO:0016020//membrane;GO:0031981//nuclear lumen;GO:0005840//ribosome;GO:0015934//large ribosomal subunit;GO:0005911//cell-cell junction	GO:0005198//structural molecule activity;GO:0003735//structural constituent of ribosome	GO:0010467//gene expression;GO:0006412//translation;GO:0009451//RNA modification	K02891//large subunit ribosomal protein L22e	gi|297829086|ref|XP_002882425.1|//60S ribosomal protein L22-2 [Arabidopsis lyrata subsp. lyrata];gi|727411295|ref|XP_010428897.1|//PREDICTED: 60S ribosomal protein L22-2-like isoform X1 [Camelina sativa]
BnaA07g28600D	1152	135.471	63.4975	-1.09322	0.000316256	0.0309452	Down	GO:0043231//intracellular membrane-bounded organelle	GO:0008194//UDP-glycosyltransferase activity	GO:0044723//single-organism carbohydrate metabolic process	K13648//alpha-1,4-galacturonosyltransferase [EC:2.4.1.43]	gi|567123519|ref|XP_006390926.1|//hypothetical protein EUTSA_v10018687mg [Eutrema salsugineum]
BnaA03g19810D	1708	116.635	30.4816	-1.93599	2.34329e-06	0.000882817	Down	GO:0043231//intracellular membrane-bounded organelle	GO:0003676//nucleic acid binding	GO:0042221//response to chemical;GO:0048229//gametophyte development;GO:0006984//ER-nucleus signaling pathway;GO:0006351//transcription, DNA-templated	K04374//cyclic AMP-dependent transcription factor ATF-4;K14431//transcription factor TGA	gi|567215733|ref|XP_006411496.1|//hypothetical protein EUTSA_v10016923mg [Eutrema salsugineum];gi|923908873|ref|XP_013724301.1|//PREDICTED: basic leucine zipper 34-like [Brassica napus]
BnaC07g34010D	513	473.771	115.042	-2.04203	1.85628e-06	0.000749836	Down	NA	NA	NA	NA	NA
BnaA09g51640D	402	56.6713	20.3801	-1.47545	0.000409628	0.0368096	Down	NA	NA	NA	K02974//small subunit ribosomal protein S24e	gi|15229845|ref|NP_187143.1|//40S ribosomal protein S24-1 [Arabidopsis thaliana]
BnaA05g34150D	1590	264.582	27.009	-3.2922	6.58994e-07	0.000365565	Down	GO:0031981//nuclear lumen;GO:0030312//external encapsulating structure;GO:0009536//plastid;GO:0005746//mitochondrial respiratory chain	GO:0004175//endopeptidase activity;GO:0046914//transition metal ion binding	GO:0043248//proteasome assembly;GO:0006007//glucose catabolic process;GO:0006970//response to osmotic stress;GO:0035966//response to topologically incorrect protein;GO:0019941//modification-dependent protein catabolic process;GO:0010038//response to metal ion;GO:0043094//cellular metabolic compound salvage	K17732//mitochondrial-processing peptidase subunit beta [EC:3.4.24.64]	gi|567204137|ref|XP_006408449.1|//hypothetical protein EUTSA_v10020493mg [Eutrema salsugineum]
BnaC08g43530D	553	45.4341	4.69611	-3.27424	3.09446e-05	0.0056921	Down	GO:0016020//membrane;GO:0031981//nuclear lumen;GO:0005634//nucleus;GO:0000785//chromatin;GO:0009536//plastid;GO:0000786//nucleosome	GO:0003677//DNA binding;GO:0046982//protein heterodimerization activity;GO:0046983//protein dimerization activity;GO:0003676//nucleic acid binding	GO:0034728//nucleosome organization;GO:0006950//response to stress;GO:0006334//nucleosome assembly	K11254//histone H4	gi|743810712|ref|XP_010928967.1|//PREDICTED: uncharacterized protein LOC105050582 [Elaeis guineensis];gi|629086337|gb|KCW52694.1|//hypothetical protein EUGRSUZ_J02062, partial [Eucalyptus grandis]
BnaA06g22720D	1422	638.46	305.812	-1.06195	0.000438005	0.0382926	Down	GO:0009532//plastid stroma;GO:0009526//plastid envelope;GO:0005576//extracellular region	GO:0016769//transferase activity, transferring nitrogenous groups;GO:0043168//anion binding;GO:0016869//intramolecular transferase activity, transferring amino groups	GO:0006605//protein targeting;GO:0006007//glucose catabolic process;GO:0000097//sulfur amino acid biosynthetic process;GO:0006351//transcription, DNA-templated;GO:0048869//cellular developmental process;GO:0006779//porphyrin-containing compound biosynthetic process;GO:0042254//ribosome biogenesis;GO:0009887//organ morphogenesis;GO:0009314//response to radiation	K01845//glutamate-1-semialdehyde 2,1-aminomutase [EC:5.4.3.8]	gi|75149864|sp|Q85WB7.1|GSA_BRANA//RecName: Full=Glutamate-1-semialdehyde 2,1-aminomutase, chloroplastic; Short=GSA; AltName: Full=Glutamate-1-semialdehyde aminotransferase; Short=GSA-AT; Flags: Precursor
BnaC08g42900D	1494	35.8367	4.22962	-3.08284	0.000134452	0.0170125	Down	GO:0031224//intrinsic component of membrane;GO:0000325//plant-type vacuole	GO:0005402//cation:sugar symporter activity	GO:0044763//single-organism cellular process;GO:0009814//defense response, incompatible interaction;GO:0008643//carbohydrate transport;GO:0009683//indoleacetic acid metabolic process;GO:0010243//response to organonitrogen compound;GO:0006970//response to osmotic stress;GO:0006568//tryptophan metabolic process;GO:0009725//response to hormone	K08150//MFS transporter, SP family, solute carrier family 2 (myo-inositol transporter), member 13;K08145//MFS transporter, SP family, solute carrier family 2 (facilitated glucose transporter), member 8	gi|567153920|ref|XP_006417631.1|//hypothetical protein EUTSA_v10007451mg [Eutrema salsugineum]
BnaC05g45280D	2114	814.778	98.5209	-3.04791	0.000204065	0.0225339	Down	NA	NA	NA	NA	gi|923831558|ref|XP_013697733.1|//PREDICTED: CAS1 domain-containing protein 1-like isoform X2 [Brassica napus];gi|567202300|ref|XP_006407931.1|//hypothetical protein EUTSA_v10020460mg [Eutrema salsugineum]
BnaA06g01980D	1302	672.957	121.195	-2.47318	6.7556e-05	0.0102573	Down	NA	NA	GO:0006950//response to stress	NA	gi|567194152|ref|XP_006405667.1|//hypothetical protein EUTSA_v10027653mg [Eutrema salsugineum]
BnaCnng67890D	1396	20.1124	2.55983	-2.97396	0.000290207	0.0292708	Down	GO:0016020//membrane	GO:0005488//binding	GO:0044085//cellular component biogenesis;GO:0044707//single-multicellular organism process;GO:0048856//anatomical structure development;GO:0045491//xylan metabolic process;GO:0006996//organelle organization	K20367//endoplasmic reticulum-Golgi intermediate compartment protein 3	gi|565457897|ref|XP_006286948.1|//hypothetical protein CARUB_v10000094mg [Capsella rubella];gi|674857325|emb|CDY70341.1|//BnaCnng67890D [Brassica napus]
BnaC09g47560D	711	56.9313	14.1578	-2.00763	4.59587e-06	0.00140437	Down	NA	NA	NA	K13035//beta-cyano-L-alanine hydratase/nitrilase [EC:3.5.5.4 4.2.1.65];K16221//transcription factor TCP21 (protein CCA1 HIKING EXPEDITION)	gi|567171704|ref|XP_006399323.1|//hypothetical protein EUTSA_v10014503mg [Eutrema salsugineum]
BnaA06g40080D	474	59.3231	10.7365	-2.46607	7.87303e-05	0.0115315	Down	GO:0009536//plastid	NA	NA	NA	gi|226508374|ref|NP_001147050.1|//nicotiana lesion-inducing like precursor [Zea mays]
BnaA03g26870D	495	242.568	12.954	-4.22692	6.04728e-09	1.01437e-05	Down	GO:0009526//plastid envelope;GO:0009534//chloroplast thylakoid;GO:0009570//chloroplast stroma	NA	NA	NA	gi|567160862|ref|XP_006396295.1|//hypothetical protein EUTSA_v10029019mg [Eutrema salsugineum]
BnaA03g44570D	765	76.9422	18.7169	-2.03944	0.000137534	0.0172103	Down	GO:0016020//membrane	GO:0046872//metal ion binding	GO:0010038//response to metal ion;GO:0000904//cell morphogenesis involved in differentiation	K13448//calcium-binding protein CML	gi|567220460|ref|XP_006413859.1|//hypothetical protein EUTSA_v10026325mg [Eutrema salsugineum]
BGI_novel_G002058	8245	139.592	49.7622	-1.48809	0.000123531	0.0161463	Down	NA	NA	NA	K03006//DNA-directed RNA polymerase II subunit RPB1 [EC:2.7.7.6];K05658//ATP-binding cassette, subfamily B (MDR/TAP), member 1 [EC:3.6.3.44]	gi|685341989|ref|XP_009107606.1|//PREDICTED: LOW QUALITY PROTEIN: uncharacterized protein LOC103833265 [Brassica rapa]
BnaA05g33580D	1215	74.2518	6.33327	-3.5514	3.73269e-06	0.00122563	Down	GO:0009532//plastid stroma;GO:0042579//microbody	GO:0016616//oxidoreductase activity, acting on the CH-OH group of donors, NAD or NADP as acceptor;GO:0004616//phosphogluconate dehydrogenase (decarboxylating) activity;GO:0000166//nucleotide binding;GO:0048037//cofactor binding	GO:0006007//glucose catabolic process;GO:0006970//response to osmotic stress;GO:0009746//response to hexose;GO:0034285//response to disaccharide;GO:0044710//single-organism metabolic process;GO:0055114//oxidation-reduction process;GO:0006865//amino acid transport;GO:0006098//pentose-phosphate shunt;GO:0016482//cytosolic transport;GO:0032412//regulation of ion transmembrane transporter activity	K00033//6-phosphogluconate dehydrogenase [EC:1.1.1.44 1.1.1.343]	gi|567204046|ref|XP_006408422.1|//hypothetical protein EUTSA_v10020604mg [Eutrema salsugineum];gi|674875362|emb|CDY57527.1|//BnaA05g33580D [Brassica napus]
BnaA09g27580D	3204	41.7831	10.8691	-1.94268	0.000351726	0.0334058	Down	NA	GO:1901363//heterocyclic compound binding;GO:0097159//organic cyclic compound binding;GO:0042626//ATPase activity, coupled to transmembrane movement of substances;GO:0036094//small molecule binding	GO:0009987//cellular process;GO:0051234//establishment of localization	K05658//ATP-binding cassette, subfamily B (MDR/TAP), member 1 [EC:3.6.3.44]	gi|567147119|ref|XP_006415706.1|//hypothetical protein EUTSA_v10006583mg [Eutrema salsugineum]
BnaC04g00530D	1210	182.496	69.7431	-1.38774	0.000478368	0.0401208	Down	NA	GO:0016787//hydrolase activity	NA	K00654//serine palmitoyltransferase [EC:2.3.1.50];K19882//O-palmitoleoyl-L-serine hydrolase [EC:3.1.1.98]	gi|674891214|emb|CDY41569.1|//BnaC04g00530D [Brassica napus];gi|567166649|ref|XP_006397884.1|//hypothetical protein EUTSA_v10001449mg [Eutrema salsugineum]
BnaC03g61030D	438	37.2709	7.46103	-2.3206	4.66177e-05	0.00769148	Down	NA	NA	NA	NA	gi|297802118|ref|XP_002868943.1|//expressed protein [Arabidopsis lyrata subsp. lyrata]
BnaC05g41500D	1392	58.6937	10.7013	-2.45542	0.000367537	0.0342504	Down	GO:0043231//intracellular membrane-bounded organelle	NA	GO:0022610//biological adhesion	NA	gi|567200425|ref|XP_006407421.1|//hypothetical protein EUTSA_v10020679mg [Eutrema salsugineum]
BnaC04g04230D	1251	717.13	173.56	-2.0468	9.86218e-11	5.34462e-07	Down	GO:0005618//cell wall;GO:0005576//extracellular region;GO:0031225//anchored component of membrane	NA	GO:0009653//anatomical structure morphogenesis;GO:0007275//multicellular organism development;GO:0042546//cell wall biogenesis;GO:0071555//cell wall organization;GO:0060918//auxin transport;GO:0032535//regulation of cellular component size	K19519//transforming growth factor-beta-induced protein;K06464;K06588//null;K03456//serine/threonine-protein phosphatase 2A regulatory subunit A	gi|567166112|ref|XP_006397729.1|//hypothetical protein EUTSA_v10001463mg [Eutrema salsugineum]
BnaC03g10190D	636	631.738	157.175	-2.00695	3.65852e-05	0.00644366	Down	GO:0043231//intracellular membrane-bounded organelle;GO:0005618//cell wall;GO:0005576//extracellular region	GO:0016623//oxidoreductase activity, acting on the aldehyde or oxo group of donors, oxygen as acceptor;GO:0046914//transition metal ion binding	GO:0006952//defense response;GO:0006091//generation of precursor metabolites and energy;GO:0006873//cellular ion homeostasis;GO:0030001//metal ion transport;GO:0009886//post-embryonic morphogenesis	K19476//vacuolar protein sorting-associated protein IST1;K11426//SET and MYND domain-containing protein	gi|297812247|ref|XP_002874007.1|//hypothetical protein ARALYDRAFT_910104 [Arabidopsis lyrata subsp. lyrata]
BnaCnng24260D	780	81.8744	10.0176	-3.03087	8.2945e-05	0.0120238	Down	GO:0009534//chloroplast thylakoid	NA	GO:0005982//starch metabolic process;GO:0009668//plastid membrane organization;GO:0005984//disaccharide metabolic process;GO:0009451//RNA modification	NA	gi|567201483|ref|XP_006407715.1|//hypothetical protein EUTSA_v10021354mg [Eutrema salsugineum]
BnaA09g52710D	2157	36.6413	7.77866	-2.23587	0.00025274	0.0263696	Down	GO:0016020//membrane	GO:0004672//protein kinase activity;GO:0032550//purine ribonucleoside binding	GO:0006464//cellular protein modification process;GO:0007167//enzyme linked receptor protein signaling pathway	K00924;K04733//interleukin-1 receptor-associated kinase 4 [EC:2.7.11.1];K04730//interleukin-1 receptor-associated kinase 1 [EC:2.7.11.1]	gi|567208404|ref|XP_006409566.1|//hypothetical protein EUTSA_v10022577mg [Eutrema salsugineum]
BnaA08g16140D	828	23.3815	3.29548	-2.82681	0.000537032	0.0434083	Down	NA	NA	NA	K10443//kelch-like protein 2/3	gi|565447562|ref|XP_006284898.1|//hypothetical protein CARUB_v10006190mg [Capsella rubella]
BnaUnng00810D	1029	18.3275	2.50593	-2.87059	0.000478352	0.0401208	Down	GO:0031224//intrinsic component of membrane;GO:0009941//chloroplast envelope	NA	NA	NA	gi|383930510|ref|YP_005090011.1|//ycf1 gene product (chloroplast) [Brassica napus]
BnaC05g41290D	800	106.815	11.7569	-3.18354	7.88981e-07	0.000401031	Down	GO:0009506//plasmodesma;GO:0030312//external encapsulating structure;GO:0031090//organelle membrane;GO:0015935//small ribosomal subunit;GO:0005773//vacuole;GO:0005618//cell wall;GO:0005911//cell-cell junction;GO:0009536//plastid;GO:0005886//plasma membrane;GO:0022626//cytosolic ribosome;GO:0009507//chloroplast	GO:0003723//RNA binding;GO:0005198//structural molecule activity;GO:0003735//structural constituent of ribosome;GO:0003676//nucleic acid binding	GO:0010467//gene expression;GO:0006412//translation	K02989//small subunit ribosomal protein S5e	gi|685266667|ref|XP_009121046.1|//PREDICTED: 40S ribosomal protein S5-1-like [Brassica rapa];gi|567213549|ref|XP_006410908.1|//hypothetical protein EUTSA_v10017239mg [Eutrema salsugineum]
BnaA01g15810D	2274	296.912	86.3916	-1.78107	1.50672e-09	4.08269e-06	Down	GO:0005618//cell wall;GO:0005911//cell-cell junction;GO:0005576//extracellular region;GO:0009536//plastid;GO:0031225//anchored component of membrane	GO:0008081//phosphoric diester hydrolase activity;GO:0004672//protein kinase activity;GO:0032550//purine ribonucleoside binding	GO:0019400//alditol metabolic process;GO:0005982//starch metabolic process;GO:0006950//response to stress;GO:0072502//cellular trivalent inorganic anion homeostasis;GO:0007015//actin filament organization;GO:0009664//plant-type cell wall organization;GO:0005984//disaccharide metabolic process;GO:0009451//RNA modification;GO:0010073//meristem maintenance;GO:0006796//phosphate-containing compound m…	K01126//glycerophosphoryl diester phosphodiesterase [EC:3.1.4.46]	gi|567219044|ref|XP_006413151.1|//hypothetical protein EUTSA_v10024494mg [Eutrema salsugineum]
BGI_novel_G000929	1907	9.36955	1.32043	-2.82697	0.000553895	0.0444447	Down	NA	NA	NA	K07466//replication factor A1	gi|923746870|ref|XP_013672957.1|//PREDICTED: uncharacterized protein LOC106377300 [Brassica napus]
BnaC05g43110D	1467	32.1352	3.37439	-3.25146	3.87064e-05	0.0067331	Down	GO:0043231//intracellular membrane-bounded organelle;GO:0008287//protein serine/threonine phosphatase complex	GO:0019888//protein phosphatase regulator activity	GO:0016310//phosphorylation;GO:0007154//cell communication	K11584//serine/threonine-protein phosphatase 2A regulatory subunit B'	gi|567201175|ref|XP_006407628.1|//hypothetical protein EUTSA_v10020593mg [Eutrema salsugineum]
BnaA03g14150D	648	82.9565	30.1501	-1.46019	0.000237869	0.0253527	Down	GO:0016020//membrane;GO:0030312//external encapsulating structure;GO:0009532//plastid stroma;GO:0005911//cell-cell junction;GO:0005576//extracellular region	GO:0016765//transferase activity, transferring alkyl or aryl (other than methyl) groups;GO:0072341//modified amino acid binding;GO:0004601//peroxidase activity;GO:0046914//transition metal ion binding	GO:0009414//response to water deprivation;GO:0009404//toxin metabolic process;GO:0006970//response to osmotic stress;GO:0030001//metal ion transport;GO:0009699//phenylpropanoid biosynthetic process;GO:0006732//coenzyme metabolic process;GO:0006544//glycine metabolic process;GO:0019758//glycosinolate biosynthetic process;GO:0006633//fatty acid biosynthetic process;GO:0010038//response to metal ion…	K00799//glutathione S-transferase [EC:2.5.1.18]	gi|297822801|ref|XP_002879283.1|//early dehydration-induced 13 [Arabidopsis lyrata subsp. lyrata]
BnaC09g11740D	1461	521.73	84.5872	-2.62479	9.88827e-06	0.00239395	Down	GO:0009532//plastid stroma;GO:0009526//plastid envelope	GO:0000166//nucleotide binding;GO:0003824//catalytic activity;GO:0032550//purine ribonucleoside binding	GO:0042743//hydrogen peroxide metabolic process;GO:0006950//response to stress;GO:0044710//single-organism metabolic process;GO:0010038//response to metal ion	K08232//monodehydroascorbate reductase (NADH) [EC:1.6.5.4]	gi|46093473|dbj|BAD14933.1|//monodehydroascorbate reductase [Brassica oleracea]
BnaC04g27310D	501	182.816	87.651	-1.06055	0.000537282	0.0434083	Down	GO:0031981//nuclear lumen;GO:0015934//large ribosomal subunit;GO:0005911//cell-cell junction;GO:0009536//plastid	GO:0046914//transition metal ion binding;GO:0005198//structural molecule activity	GO:0010467//gene expression;GO:0022613//ribonucleoprotein complex biogenesis;GO:0006950//response to stress;GO:0009451//RNA modification	K02870//large subunit ribosomal protein L12e	gi|565468146|ref|XP_006291953.1|//hypothetical protein CARUB_v10018141mg [Capsella rubella]
BnaCnng36540D	1338	356.009	160.598	-1.14846	0.000492244	0.040812	Down	GO:0030312//external encapsulating structure;GO:0031090//organelle membrane;GO:0043234//protein complex;GO:0009532//plastid stroma;GO:0015630//microtubule cytoskeleton;GO:0005911//cell-cell junction;GO:0005576//extracellular region	GO:0017111//nucleoside-triphosphatase activity;GO:0005198//structural molecule activity;GO:0032550//purine ribonucleoside binding	GO:0006006//glucose metabolic process;GO:0006928//movement of cell or subcellular component;GO:0051603//proteolysis involved in cellular protein catabolic process;GO:0009154//purine ribonucleotide catabolic process;GO:0010038//response to metal ion;GO:0006996//organelle organization;GO:0043623//cellular protein complex assembly	K07375//tubulin beta	gi|567184990|ref|XP_006403108.1|//hypothetical protein EUTSA_v10003210mg [Eutrema salsugineum]
BnaC03g40410D	1017	72.4483	21.2025	-1.77271	2.26995e-05	0.00452828	Down	GO:0031224//intrinsic component of membrane	NA	GO:0003006//developmental process involved in reproduction;GO:0010476//gibberellin mediated signaling pathway	K17964//leucine-rich PPR motif-containing protein, mitochondrial	gi|567197768|ref|XP_006406660.1|//hypothetical protein EUTSA_v10021078mg [Eutrema salsugineum]
BnaA03g42190D	468	10.5567	1.46778	-2.84645	0.00051152	0.0418549	Down	NA	NA	NA	NA	NA
BnaC05g46010D	1921	204.376	21.708	-3.23492	5.71003e-07	0.000340785	Down	GO:0043231//intracellular membrane-bounded organelle;GO:0044444//cytoplasmic part	GO:0004674//protein serine/threonine kinase activity;GO:0005524//ATP binding;GO:0004672//protein kinase activity;GO:0032550//purine ribonucleoside binding	GO:0006972//hyperosmotic response;GO:0048507//meristem development;GO:0006468//protein phosphorylation	K03083//glycogen synthase kinase 3 beta [EC:2.7.11.26]	gi|674905258|emb|CDY27737.1|//BnaA05g31460D [Brassica napus];gi|567202633|ref|XP_006408021.1|//hypothetical protein EUTSA_v10020835mg [Eutrema salsugineum]
BnaA02g22060D	1479	23.7885	2.85359	-3.05941	0.000190393	0.0215996	Down	NA	NA	NA	K10896//fanconi anemia group M protein;K16903//L-tryptophan---pyruvate aminotransferase [EC:2.6.1.99]	gi|567218688|ref|XP_006412973.1|//hypothetical protein EUTSA_v10024987mg [Eutrema salsugineum]
BnaC07g07280D	303	7.77133	0.994002	-2.96684	0.000251438	0.026282	Down	NA	NA	NA	K14786//protein KRI1	NA
BnaC05g43950D	936	18.658	2.52116	-2.88764	0.000441291	0.0382926	Down	GO:0016020//membrane;GO:0044464//cell part	NA	GO:0042546//cell wall biogenesis;GO:0051273//beta-glucan metabolic process;GO:0040007//growth	NA	gi|567201645|ref|XP_006407760.1|//hypothetical protein EUTSA_v10022271mg [Eutrema salsugineum]
BnaC05g45130D	483	19.2445	2.71946	-2.82305	0.000599949	0.0469634	Down	GO:0031224//intrinsic component of membrane	NA	GO:0003006//developmental process involved in reproduction;GO:0010476//gibberellin mediated signaling pathway	NA	gi|567202205|ref|XP_006407906.1|//hypothetical protein EUTSA_v10021706mg [Eutrema salsugineum]
BnaC02g21380D	891	192.158	78.6184	-1.28936	0.000398807	0.03616	Down	NA	NA	NA	K02998//small subunit ribosomal protein SAe	gi|15214300|sp|Q9ZSR8.1|RSSA_BRANA//RecName: Full=40S ribosomal protein SA; AltName: Full=Laminin receptor-like protein; AltName: Full=p40
BnaCnng73800D	852	151.685	55.9635	-1.43852	4.80382e-06	0.00145251	Down	GO:0009532//plastid stroma;GO:0009526//plastid envelope;GO:0009534//chloroplast thylakoid	GO:0008187//poly-pyrimidine tract binding	GO:0006952//defense response;GO:0006091//generation of precursor metabolites and energy;GO:0009725//response to hormone;GO:0051707//response to other organism;GO:0009696//salicylic acid metabolic process	K11294//nucleolin	gi|567187019|ref|XP_006403686.1|//hypothetical protein EUTSA_v10010545mg [Eutrema salsugineum]
BnaC03g30670D	2399	110.371	35.0649	-1.65426	0.000159137	0.0189701	Down	NA	GO:0005488//binding	NA	K10268//F-box and leucine-rich repeat protein 2/20	gi|922449565|ref|XP_013628033.1|//PREDICTED: F-box protein SKIP17-like isoform X2 [Brassica oleracea var. oleracea];gi|674915187|emb|CDY17995.1|//BnaC03g30670D [Brassica napus];gi|567161568|ref|XP_006396496.1|//hypothetical protein EUTSA_v10029278mg [Eutrema salsugineum]
BnaC05g50350D	1881	213.353	51.0652	-2.06283	3.58084e-05	0.0063545	Down	GO:0031224//intrinsic component of membrane;GO:0005911//cell-cell junction;GO:0005576//extracellular region;GO:0009536//plastid	GO:0019899//enzyme binding	GO:0006007//glucose catabolic process;GO:0006970//response to osmotic stress;GO:0048588//developmental cell growth;GO:0010038//response to metal ion;GO:0006996//organelle organization;GO:0000904//cell morphogenesis involved in differentiation;GO:0042044//fluid transport	NA	gi|567148806|ref|XP_006416189.1|//hypothetical protein EUTSA_v10007015mg [Eutrema salsugineum]
BnaC09g34060D	1675	9.81312	1.24116	-2.98302	0.000247342	0.0259694	Down	GO:0009536//plastid	GO:0005488//binding	GO:0006605//protein targeting;GO:0000041//transition metal ion transport;GO:0009814//defense response, incompatible interaction;GO:0009267//cellular response to starvation;GO:0007165//signal transduction;GO:0009696//salicylic acid metabolic process;GO:0016192//vesicle-mediated transport;GO:0010035//response to inorganic substance;GO:0015698//inorganic anion transport	NA	gi|674953304|emb|CDX80336.1|//BnaC09g34060D [Brassica napus];gi|15225799|ref|NP_180250.1|//phloem protein 2-LIKE A3 [Arabidopsis thaliana]
BnaC09g15650D	1674	193.082	66.4608	-1.53864	9.03703e-05	0.0128102	Down	GO:0016021//integral component of membrane	NA	NA	NA	gi|567129806|ref|XP_006392365.1|//hypothetical protein EUTSA_v10023548mg [Eutrema salsugineum];gi|674903871|emb|CDY29168.1|//BnaC09g15650D [Brassica napus]
BnaC05g14430D	1171	49.2335	16.167	-1.60659	0.000301678	0.0301041	Down	GO:0043231//intracellular membrane-bounded organelle;GO:0044444//cytoplasmic part	GO:0005515//protein binding;GO:0003676//nucleic acid binding	GO:0034728//nucleosome organization;GO:0009791//post-embryonic development;GO:0006007//glucose catabolic process;GO:0006970//response to osmotic stress;GO:0051707//response to other organism;GO:0010038//response to metal ion;GO:0009755//hormone-mediated signaling pathway;GO:0048869//cellular developmental process	K11290//template-activating factor I	gi|567150166|ref|XP_006416565.1|//hypothetical protein EUTSA_v10008524mg [Eutrema salsugineum];gi|922481456|ref|XP_013638485.1|//PREDICTED: NAP1-related protein 2 isoform X3 [Brassica oleracea var. oleracea];gi|922481453|ref|XP_013638484.1|//PREDICTED: NAP1-related protein 2 isoform X2 [Brassica oleracea var. oleracea];gi|922481450|ref|XP_013638483.1|//PREDICTED: NAP1-related protein 2 isoform X1…
BnaA01g05410D	374	616.622	129.207	-2.2547	2.0748e-06	0.000803567	Down	GO:0016020//membrane;GO:0031981//nuclear lumen;GO:0030312//external encapsulating structure;GO:0005911//cell-cell junction;GO:0005576//extracellular region;GO:0042579//microbody;GO:0009536//plastid	GO:0016620//oxidoreductase activity, acting on the aldehyde or oxo group of donors, NAD or NADP as acceptor;GO:0003723//RNA binding;GO:0042802//identical protein binding;GO:0032550//purine ribonucleoside binding;GO:0043566//structure-specific DNA binding;GO:0000166//nucleotide binding;GO:0004672//protein kinase activity;GO:0048037//cofactor binding	GO:0006605//protein targeting;GO:0000398//mRNA splicing, via spliceosome;GO:0003006//developmental process involved in reproduction;GO:0006970//response to osmotic stress;GO:0010118//stomatal movement;GO:0048511//rhythmic process;GO:0006405//RNA export from nucleus;GO:0032392//DNA geometric change;GO:0009699//phenylpropanoid biosynthetic process;GO:0006464//cellular protein modification process;G…	K13195//cold-inducible RNA-binding protein;K13098//RNA-binding protein FUS;K12885//heterogeneous nuclear ribonucleoprotein G	gi|544416|sp|Q05966.1|GRP10_BRANA//RecName: Full=Glycine-rich RNA-binding protein 10;gi|923503400|ref|XP_013642597.1|//PREDICTED: glycine-rich RNA-binding protein 10-like [Brassica napus]
BnaCnng24330D	972	531.537	69.7079	-2.93078	1.5961e-06	0.000673333	Down	GO:0016020//membrane;GO:0031981//nuclear lumen;GO:0005840//ribosome;GO:0005911//cell-cell junction;GO:0005576//extracellular region;GO:0009536//plastid	GO:0046914//transition metal ion binding;GO:0005198//structural molecule activity;GO:0016835//carbon-oxygen lyase activity	GO:0022613//ribonucleoprotein complex biogenesis;GO:0006970//response to osmotic stress;GO:0006412//translation;GO:0071555//cell wall organization;GO:0009451//RNA modification;GO:0010038//response to metal ion	K02941//large subunit ribosomal protein LP0	gi|297833676|ref|XP_002884720.1|//60S acidic ribosomal protein P0 [Arabidopsis lyrata subsp. lyrata]
BnaC04g05780D	1284	108.375	40.7716	-1.4104	2.03662e-05	0.00419538	Down	GO:0044424//intracellular part	GO:0008168//methyltransferase activity;GO:0051540//metal cluster binding	GO:0009657//plastid organization;GO:0006605//protein targeting;GO:0042254//ribosome biogenesis;GO:0034660//ncRNA metabolic process;GO:0009451//RNA modification	K06941//23S rRNA (adenine2503-C2)-methyltransferase [EC:2.1.1.192]	gi|565472936|ref|XP_006294270.1|//hypothetical protein CARUB_v10023268mg [Capsella rubella]
BnaC02g13020D	658	122.694	34.4242	-1.83357	2.83777e-06	0.00103053	Down	NA	NA	GO:0006605//protein targeting;GO:0010243//response to organonitrogen compound;GO:0009626//plant-type hypersensitive response;GO:0042743//hydrogen peroxide metabolic process;GO:0009627//systemic acquired resistance;GO:0009755//hormone-mediated signaling pathway;GO:0009696//salicylic acid metabolic process	NA	gi|922424797|ref|XP_013618479.1|//PREDICTED: putative lipid-transfer protein DIR1 [Brassica oleracea var. oleracea];gi|297793017|ref|XP_002864393.1|//protease inhibitor/seed storage/lipid transfer protein family protein [Arabidopsis lyrata subsp. lyrata]
BnaA05g10290D	1365	19.3412	2.02538	-3.25541	3.53728e-05	0.00629306	Down	NA	NA	NA	NA	gi|674915949|emb|CDY17159.1|//BnaA05g10290D [Brassica napus]
BnaC05g46990D	1686	388.644	45.5239	-3.09375	0.000166506	0.0194858	Down	GO:0009526//plastid envelope	GO:0016705//oxidoreductase activity, acting on paired donors, with incorporation or reduction of molecular oxygen;GO:0036094//small molecule binding	GO:0016119//carotene metabolic process;GO:0016109//tetraterpenoid biosynthetic process	K00514//zeta-carotene desaturase [EC:1.3.5.6]	gi|345451250|gb|AEN94305.1|//zeta-carotene desaturase [Brassica napus]
BnaA06g12810D	561	94.1206	13.2516	-2.82834	6.41865e-05	0.00993422	Down	GO:0005618//cell wall;GO:0005911//cell-cell junction;GO:0031225//anchored component of membrane	GO:0030247//polysaccharide binding;GO:0003824//catalytic activity	GO:0052386//cell wall thickening	K03006//DNA-directed RNA polymerase II subunit RPB1 [EC:2.7.7.6];K19619//tyrosyl-DNA phosphodiesterase 2 [EC:3.1.4.-];K00809//deoxyhypusine synthase [EC:2.5.1.46]	gi|567150232|ref|XP_006416584.1|//hypothetical protein EUTSA_v10008839mg [Eutrema salsugineum]
BnaAnng16790D	1705	24.4307	3.41409	-2.83912	0.00050957	0.0417605	Down	NA	GO:0016740//transferase activity	GO:0006970//response to osmotic stress;GO:0019758//glycosinolate biosynthetic process;GO:0010073//meristem maintenance;GO:0006996//organelle organization;GO:0070838//divalent metal ion transport	K01835//phosphoglucomutase [EC:5.4.2.2];K13506//glycerol-3-phosphate O-acyltransferase 3/4 [EC:2.3.1.15];K14294//partner of Y14 and mago	gi|567204078|ref|XP_006408431.1|//hypothetical protein EUTSA_v10020530mg [Eutrema salsugineum];gi|923766850|ref|XP_013678404.1|//PREDICTED: uncharacterized protein At1g04910 [Brassica napus]
BnaC03g52710D	1209	515.443	163.873	-1.65324	1.02377e-08	1.56794e-05	Down	GO:0031090//organelle membrane;GO:0031225//anchored component of membrane	NA	GO:0006970//response to osmotic stress;GO:0016129//phytosteroid biosynthetic process;GO:0048588//developmental cell growth;GO:0006637//acyl-CoA metabolic process;GO:0006996//organelle organization;GO:0070838//divalent metal ion transport	K19519//transforming growth factor-beta-induced protein;K06464;K06588//null;K03456//serine/threonine-protein phosphatase 2A regulatory subunit A	gi|567222768|ref|XP_006415013.1|//hypothetical protein EUTSA_v10025352mg [Eutrema salsugineum]
BnaA06g14480D	3099	109.913	35.2426	-1.64098	0.000496214	0.0409353	Down	NA	GO:0016740//transferase activity;GO:0003824//catalytic activity	GO:0008152//metabolic process	K00666//fatty-acyl-CoA synthase [EC:6.2.1.-];K00721//dolichol-phosphate mannosyltransferase [EC:2.4.1.83]	gi|567149503|ref|XP_006416383.1|//hypothetical protein EUTSA_v10008599mg [Eutrema salsugineum];gi|685318184|ref|XP_009149533.1|//PREDICTED: probable acyl-activating enzyme 1, peroxisomal [Brassica rapa]
BnaC08g14130D	2466	30.7795	4.37609	-2.81425	0.00025954	0.0269291	Down	GO:0043231//intracellular membrane-bounded organelle	GO:0005488//binding	GO:0044763//single-organism cellular process;GO:0014070//response to organic cyclic compound;GO:0000377//RNA splicing, via transesterification reactions with bulged adenosine as nucleophile;GO:0009725//response to hormone;GO:0009793//embryo development ending in seed dormancy	K17964//leucine-rich PPR motif-containing protein, mitochondrial	gi|567153412|ref|XP_006417484.1|//hypothetical protein EUTSA_v10006738mg [Eutrema salsugineum]
BnaC03g60540D	2448	109.625	42.8922	-1.35379	8.32637e-05	0.0120452	Down	GO:0044424//intracellular part;GO:0043234//protein complex	GO:0016728//oxidoreductase activity, acting on CH or CH2 groups, disulfide as acceptor;GO:0032550//purine ribonucleoside binding	GO:0006006//glucose metabolic process;GO:0051603//proteolysis involved in cellular protein catabolic process;GO:0006260//DNA replication;GO:0010038//response to metal ion;GO:0006996//organelle organization;GO:0009142//nucleoside triphosphate biosynthetic process;GO:0009117//nucleotide metabolic process	K10807//ribonucleoside-diphosphate reductase subunit M1 [EC:1.17.4.1]	gi|567194548|ref|XP_006405782.1|//hypothetical protein EUTSA_v10027643mg [Eutrema salsugineum]
BnaA07g22000D	1242	22.7598	1.19559	-4.25069	2.06585e-08	2.84487e-05	Down	GO:0042579//microbody	GO:0008905//mannose-phosphate guanylyltransferase activity	GO:0008152//metabolic process;GO:0010038//response to metal ion	K00966//mannose-1-phosphate guanylyltransferase [EC:2.7.7.13]	gi|567121335|ref|XP_006390372.1|//hypothetical protein EUTSA_v10018622mg [Eutrema salsugineum]
BnaAnng15170D	933	7.49298	1.02039	-2.87642	0.000409075	0.0368068	Down	NA	GO:0001071//nucleic acid binding transcription factor activity	GO:0022610//biological adhesion;GO:0009826//unidimensional cell growth;GO:0003006//developmental process involved in reproduction;GO:0065008//regulation of biological quality;GO:0003002//regionalization;GO:0006351//transcription, DNA-templated;GO:0009799//specification of symmetry;GO:0048588//developmental cell growth;GO:0007015//actin filament organization;GO:0045229//external encapsulating stru…	NA	gi|297797451|ref|XP_002866610.1|//hypothetical protein ARALYDRAFT_496639 [Arabidopsis lyrata subsp. lyrata]
BnaC05g43240D	828	37.0843	3.8534	-3.2666	4.27004e-05	0.00727486	Down	NA	GO:0046914//transition metal ion binding	NA	K10604//E3 ubiquitin-protein ligase MGRN1 [EC:2.3.2.27];K15688//E3 ubiquitin-protein ligase MUL1 [EC:2.3.2.27]	gi|18398633|ref|NP_566356.1|//probable E3 ubiquitin-protein ligase LOG2 [Arabidopsis thaliana]
BnaA05g34180D	1357	97.5773	11.4491	-3.09131	2.27536e-05	0.00452828	Down	NA	GO:0004180//carboxypeptidase activity;GO:0004185//serine-type carboxypeptidase activity	GO:0006508//proteolysis;GO:0019538//protein metabolic process	K16297//serine carboxypeptidase-like clade II [EC:3.4.16.-]	gi|685313572|ref|XP_009147382.1|//PREDICTED: serine carboxypeptidase-like 25 [Brassica rapa];gi|15232847|ref|NP_186860.1|//serine carboxypeptidase-like 25 [Arabidopsis thaliana]
BnaA06g34500D	3691	33.1421	6.89701	-2.26462	0.000394281	0.0358419	Down	GO:0043231//intracellular membrane-bounded organelle;GO:0016020//membrane	GO:0009784//transmembrane receptor histidine kinase activity;GO:0016791//phosphatase activity;GO:0019901//protein kinase binding;GO:0032550//purine ribonucleoside binding	GO:0009267//cellular response to starvation;GO:0009746//response to hexose;GO:0009755//hormone-mediated signaling pathway;GO:0006796//phosphate-containing compound metabolic process;GO:0010015//root morphogenesis;GO:0010565//regulation of cellular ketone metabolic process;GO:0048507//meristem development;GO:0010260//organ senescence;GO:0009845//seed germination;GO:0006351//transcription, DNA-temp…	K14489//arabidopsis histidine kinase 2/3/4 (cytokinin receptor) [EC:2.7.13.3]	gi|215878091|gb|ACJ63457.1|//putative histidine kinase [Brassica rapa subsp. pekinensis];gi|674915486|emb|CDY17631.1|//BnaA06g34500D [Brassica napus];gi|923916705|ref|XP_013727816.1|//PREDICTED: histidine kinase 4-like isoform X1 [Brassica napus]
BnaC05g44000D	1641	124.026	12.5039	-3.31019	3.77513e-06	0.00122563	Down	GO:0016020//membrane	GO:0046872//metal ion binding;GO:0060089//molecular transducer activity;GO:0004629//phospholipase C activity	GO:0051640//organelle localization;GO:0006928//movement of cell or subcellular component;GO:0007165//signal transduction;GO:0044238//primary metabolic process	K05857//phosphatidylinositol phospholipase C, delta [EC:3.1.4.11]	gi|567201664|ref|XP_006407765.1|//hypothetical protein EUTSA_v10020359mg [Eutrema salsugineum]
BnaC08g49200D	1938	154.308	65.2201	-1.24242	0.000112961	0.0151009	Down	GO:0044444//cytoplasmic part	GO:0008135//translation factor activity, RNA binding	GO:0010038//response to metal ion	K13126//polyadenylate-binding protein	gi|567191069|ref|XP_006404818.1|//hypothetical protein EUTSA_v10000075mg [Eutrema salsugineum]
BnaA10g02230D	753	346.534	77.2586	-2.16523	1.34062e-06	0.000583012	Down	GO:0043231//intracellular membrane-bounded organelle;GO:0005618//cell wall;GO:0005911//cell-cell junction;GO:0031225//anchored component of membrane	NA	GO:0016129//phytosteroid biosynthetic process;GO:0010053//root epidermal cell differentiation	K19519//transforming growth factor-beta-induced protein;K06464;K03456//serine/threonine-protein phosphatase 2A regulatory subunit A;K06588//null	gi|118197454|gb|ABK78690.1|//unknown [Brassica rapa]
BGI_novel_G000316	4498	235.787	9.9121	-4.57215	1.49598e-09	4.08269e-06	Down	NA	NA	NA	K03006//DNA-directed RNA polymerase II subunit RPB1 [EC:2.7.7.6];K12447//UDP-sugar pyrophosphorylase [EC:2.7.7.64];K03549//KUP system potassium uptake protein;K05658//ATP-binding cassette, subfamily B (MDR/TAP), member 1 [EC:3.6.3.44]	gi|7076770|emb|CAB75932.1|//putative protein [Arabidopsis thaliana]
BnaA04g25390D	1170	1110.55	187.437	-2.5668	4.78767e-05	0.00786239	Down	GO:0009532//plastid stroma;GO:0009526//plastid envelope;GO:0005576//extracellular region	GO:0043168//anion binding;GO:0046914//transition metal ion binding;GO:0016835//carbon-oxygen lyase activity;GO:0032550//purine ribonucleoside binding	GO:0033554//cellular response to stress;GO:0003006//developmental process involved in reproduction;GO:0000097//sulfur amino acid biosynthetic process;GO:0048869//cellular developmental process;GO:0006779//porphyrin-containing compound biosynthetic process;GO:0006732//coenzyme metabolic process;GO:0006544//glycine metabolic process;GO:0019758//glycosinolate biosynthetic process;GO:0006633//fatty a…	K01738//cysteine synthase A [EC:2.5.1.47]	gi|567165481|ref|XP_006397550.1|//hypothetical protein EUTSA_v10001481mg [Eutrema salsugineum]
BnaC05g47450D	1327	464.254	91.8228	-2.33799	5.79735e-05	0.00921919	Down	GO:0031981//nuclear lumen;GO:0030312//external encapsulating structure;GO:0031090//organelle membrane;GO:0005911//cell-cell junction;GO:0005576//extracellular region;GO:0009536//plastid;GO:0031967//organelle envelope	GO:0016620//oxidoreductase activity, acting on the aldehyde or oxo group of donors, NAD or NADP as acceptor;GO:0000166//nucleotide binding;GO:0046914//transition metal ion binding	GO:0033554//cellular response to stress;GO:0006090//pyruvate metabolic process;GO:0006007//glucose catabolic process;GO:0051603//proteolysis involved in cellular protein catabolic process;GO:0006970//response to osmotic stress;GO:0006996//organelle organization;GO:0034285//response to disaccharide;GO:0000302//response to reactive oxygen species;GO:0048608//reproductive structure development;GO:00…	K00134//glyceraldehyde 3-phosphate dehydrogenase [EC:1.2.1.12]	gi|567203350|ref|XP_006408221.1|//hypothetical protein EUTSA_v10021083mg [Eutrema salsugineum];gi|922479495|ref|XP_013637814.1|//PREDICTED: glyceraldehyde-3-phosphate dehydrogenase, cytosolic [Brassica oleracea var. oleracea]
BnaA10g10780D	1492	62.3088	23.2648	-1.42129	0.000546398	0.0439433	Down	NA	NA	GO:0000097//sulfur amino acid biosynthetic process	K05609//ubiquitin carboxyl-terminal hydrolase L3 [EC:3.4.19.12]	gi|297793155|ref|XP_002864462.1|//hypothetical protein ARALYDRAFT_495743 [Arabidopsis lyrata subsp. lyrata];gi|674900169|emb|CDY32771.1|//BnaA10g10780D [Brassica napus]
BnaCnng34290D	1260	15.7711	2.01052	-2.97165	0.000199364	0.0222589	Down	GO:0043231//intracellular membrane-bounded organelle;GO:0031234//extrinsic component of cytoplasmic side of plasma membrane;GO:0043234//protein complex	GO:0005488//binding	GO:0007154//cell communication	K03363//cell division cycle 20, cofactor of APC complex	gi|565443136|ref|XP_006283703.1|//hypothetical protein CARUB_v10004774mg [Capsella rubella]
BnaA04g24420D	1976	48.9617	14.6656	-1.73921	0.00045578	0.0389686	Down	GO:0043231//intracellular membrane-bounded organelle	NA	GO:0000097//sulfur amino acid biosynthetic process	K04733//interleukin-1 receptor-associated kinase 4 [EC:2.7.11.1]	gi|674884518|emb|CDY47964.1|//BnaA04g24420D [Brassica napus];gi|297824193|ref|XP_002879979.1|//hypothetical protein ARALYDRAFT_483324 [Arabidopsis lyrata subsp. lyrata]
BnaC09g17940D	444	121.829	28.282	-2.1069	2.59871e-05	0.00493861	Down	GO:0043231//intracellular membrane-bounded organelle;GO:0005618//cell wall;GO:0005911//cell-cell junction;GO:0031225//anchored component of membrane	NA	GO:0016129//phytosteroid biosynthetic process;GO:0010053//root epidermal cell differentiation	K19519//transforming growth factor-beta-induced protein;K06464;K06588//null	gi|567185081|ref|XP_006403136.1|//hypothetical protein EUTSA_v10003262mg [Eutrema salsugineum]
BGI_novel_G002730	678	122.089	10.6772	-3.51533	5.13825e-09	8.82915e-06	Down	NA	NA	NA	K03860//phosphatidylinositol glycan, class Q	gi|922479218|ref|XP_013637716.1|//PREDICTED: gibberellin-regulated protein 9 [Brassica oleracea var. oleracea]
BnaA09g30590D	1959	100.148	19.2383	-2.38008	9.0923e-05	0.0128627	Down	GO:0016020//membrane;GO:0005911//cell-cell junction;GO:0005576//extracellular region;GO:0009536//plastid	GO:0019899//enzyme binding	GO:0006007//glucose catabolic process;GO:0006970//response to osmotic stress;GO:0048588//developmental cell growth;GO:0010038//response to metal ion;GO:0006996//organelle organization;GO:0000904//cell morphogenesis involved in differentiation;GO:0042044//fluid transport	NA	gi|567148806|ref|XP_006416189.1|//hypothetical protein EUTSA_v10007015mg [Eutrema salsugineum]
BnaA03g27050D	1755	218.737	71.1887	-1.61948	0.000484005	0.0404012	Down	GO:0044424//intracellular part	GO:0005524//ATP binding;GO:0004386//helicase activity;GO:0032550//purine ribonucleoside binding;GO:0042623//ATPase activity, coupled;GO:0003676//nucleic acid binding	NA	K12614//ATP-dependent RNA helicase DDX6/DHH1 [EC:3.6.4.13]	gi|567160743|ref|XP_006396262.1|//hypothetical protein EUTSA_v10028588mg [Eutrema salsugineum];gi|674959637|emb|CDX74342.1|//BnaA03g27050D [Brassica napus]
BnaC03g59260D	1095	194.071	65.1099	-1.57563	4.29597e-05	0.00727486	Down	GO:0030312//external encapsulating structure;GO:0005576//extracellular region;GO:0031976//plastid thylakoid	GO:0016787//hydrolase activity	GO:0009414//response to water deprivation;GO:0007275//multicellular organism development;GO:0006970//response to osmotic stress;GO:0009746//response to hexose;GO:0006631//fatty acid metabolic process;GO:0042044//fluid transport	K17604//zinc finger SWIM domain-containing protein 3;K01188//beta-glucosidase [EC:3.2.1.21];K00679//phospholipid:diacylglycerol acyltransferase [EC:2.3.1.158];K01206//alpha-L-fucosidase [EC:3.2.1.51];K10960//geranylgeranyl reductase [EC:1.3.1.83]	gi|567146594|ref|XP_006415558.1|//hypothetical protein EUTSA_v10007994mg [Eutrema salsugineum]
BnaA05g33510D	1778	238.008	9.97902	-4.57597	4.79366e-10	1.79746e-06	Down	GO:0043231//intracellular membrane-bounded organelle	GO:0016831//carboxy-lyase activity;GO:0004014//adenosylmethionine decarboxylase activity;GO:0005488//binding	GO:0006605//protein targeting;GO:0009411//response to UV;GO:0006950//response to stress;GO:0006575//cellular modified amino acid metabolic process;GO:0010629//negative regulation of gene expression;GO:0034285//response to disaccharide;GO:0006596//polyamine biosynthetic process;GO:0019058//viral life cycle;GO:0032958//inositol phosphate biosynthetic process;GO:0009699//phenylpropanoid biosynthetic…	K01611//S-adenosylmethionine decarboxylase [EC:4.1.1.50]	gi|42766610|gb|AAS45435.1|//S-adenosylmethionine decarboxylase [Brassica juncea];gi|674889436|emb|CDY43235.1|//BnaC05g48280D [Brassica napus]
BnaC04g28120D	1422	97.5876	35.8307	-1.4455	0.000633977	0.048707	Down	GO:0005618//cell wall;GO:0044444//cytoplasmic part	GO:0004175//endopeptidase activity	GO:0019538//protein metabolic process;GO:0006544//glycine metabolic process;GO:0005976//polysaccharide metabolic process	K00924;K01381//saccharopepsin [EC:3.4.23.25]	gi|567187398|ref|XP_006403798.1|//hypothetical protein EUTSA_v10010339mg [Eutrema salsugineum]
BnaA10g11170D	1212	11.0929	1.08724	-3.35089	2.64829e-05	0.00501301	Down	NA	GO:0016791//phosphatase activity	NA	K12867//pre-mRNA-splicing factor SYF1	gi|567178226|ref|XP_006401239.1|//hypothetical protein EUTSA_v10013720mg [Eutrema salsugineum]
BnaA09g02840D	900	16.1811	2.46509	-2.7146	0.000401693	0.0362816	Down	GO:0031981//nuclear lumen;GO:0016020//membrane;GO:0030312//external encapsulating structure;GO:0022627//cytosolic small ribosomal subunit;GO:0015935//small ribosomal subunit	GO:0043169//cation binding;GO:0046872//metal ion binding;GO:0005198//structural molecule activity;GO:0003735//structural constituent of ribosome	GO:0000028//ribosomal small subunit assembly;GO:0010467//gene expression;GO:0006412//translation	K02978//small subunit ribosomal protein S27e	gi|502120978|ref|XP_004497146.1|//PREDICTED: 40S ribosomal protein S27-2-like [Cicer arietinum];gi|674866258|emb|CDY67291.1|//BnaCnng54330D [Brassica napus]
BnaC05g44410D	1569	63.2418	6.08404	-3.37778	4.60476e-06	0.00140437	Down	GO:0043231//intracellular membrane-bounded organelle	NA	GO:0019941//modification-dependent protein catabolic process	K10268//F-box and leucine-rich repeat protein 2/20	gi|297829306|ref|XP_002882535.1|//F-box family protein [Arabidopsis lyrata subsp. lyrata];gi|922497134|ref|XP_013586888.1|//PREDICTED: F-box/LRR-repeat protein 12 [Brassica oleracea var. oleracea]
BnaC04g18260D	1080	31.5704	2.72808	-3.53262	3.68323e-06	0.00122195	Down	NA	NA	NA	NA	gi|567129806|ref|XP_006392365.1|//hypothetical protein EUTSA_v10023548mg [Eutrema salsugineum]
BnaC03g68840D	603	44.2494	8.56969	-2.36834	0.000526832	0.0427109	Down	GO:0009532//plastid stroma;GO:0042579//microbody	NA	GO:0050832//defense response to fungus;GO:0000097//sulfur amino acid biosynthetic process;GO:0009725//response to hormone;GO:0019758//glycosinolate biosynthetic process;GO:0008380//RNA splicing	NA	gi|567132803|ref|XP_006393061.1|//hypothetical protein EUTSA_v10011777mg [Eutrema salsugineum]
BnaA03g37360D	1371	651.516	273.534	-1.25208	1.74377e-05	0.00374543	Down	GO:0005618//cell wall;GO:0005911//cell-cell junction	GO:0005198//structural molecule activity	NA	K02984//small subunit ribosomal protein S3Ae;K13420//LRR receptor-like serine/threonine-protein kinase FLS2 [EC:2.7.11.1]	gi|15230120|ref|NP_189091.1|//leucine-rich repeat extensin-like protein 4 [Arabidopsis thaliana]
BnaA10g30200D	636	110.624	29.86	-1.88938	0.000263761	0.0272302	Down	GO:0043231//intracellular membrane-bounded organelle	GO:0001071//nucleic acid binding transcription factor activity;GO:0003676//nucleic acid binding	GO:0000160//phosphorelay signal transduction system;GO:0006950//response to stress;GO:0006351//transcription, DNA-templated	K09286//EREBP-like factor	gi|38196019|gb|AAR13699.1|//AP2 transcription factor/ethylene response element [Brassica oleracea]
BnaC05g46710D	954	35.0041	4.42018	-2.98535	0.000220065	0.0239625	Down	NA	GO:0016741//transferase activity, transferring one-carbon groups	GO:0008152//metabolic process	NA	gi|297829022|ref|XP_002882393.1|//hypothetical protein ARALYDRAFT_317378 [Arabidopsis lyrata subsp. lyrata]
BnaC03g09700D	2337	243.046	37.579	-2.69323	8.32967e-07	0.000406366	Down	GO:0016020//membrane;GO:0009536//plastid	GO:0004576//oligosaccharyl transferase activity	GO:0009814//defense response, incompatible interaction;GO:0042254//ribosome biogenesis;GO:0033554//cellular response to stress;GO:0006464//cellular protein modification process;GO:0006970//response to osmotic stress	K07151//dolichyl-diphosphooligosaccharide--protein glycosyltransferase [EC:2.4.99.18]	gi|297808033|ref|XP_002871900.1|//hypothetical protein ARALYDRAFT_488863 [Arabidopsis lyrata subsp. lyrata]
BnaC05g44600D	1309	83.5943	13.0882	-2.67514	9.26351e-05	0.0129489	Down	GO:0044424//intracellular part;GO:0043234//protein complex	GO:0005515//protein binding;GO:0019787//ubiquitin-like protein transferase activity;GO:0004842//ubiquitin-protein transferase activity	GO:0006972//hyperosmotic response;GO:0032446//protein modification by small protein conjugation;GO:0016567//protein ubiquitination;GO:0009608//response to symbiont;GO:0009755//hormone-mediated signaling pathway	K09561//STIP1 homology and U-box containing protein 1 [EC:2.3.2.27]	gi|923833290|ref|XP_013698322.1|//PREDICTED: E3 ubiquitin-protein ligase CHIP-like [Brassica napus];gi|567201954|ref|XP_006407843.1|//hypothetical protein EUTSA_v10021313mg [Eutrema salsugineum]
BnaC05g44660D	1110	572.781	78.3351	-2.87025	1.92253e-05	0.00403107	Down	GO:0009536//plastid	NA	GO:0009814//defense response, incompatible interaction;GO:0003006//developmental process involved in reproduction;GO:0005982//starch metabolic process;GO:0005984//disaccharide metabolic process;GO:0010476//gibberellin mediated signaling pathway;GO:0044093//positive regulation of molecular function	K08900//mitochondrial chaperone BCS1	gi|18397912|ref|NP_566302.1|//uncharacterized protein [Arabidopsis thaliana]
BnaA09g33760D	972	488.792	168.933	-1.53276	0.000126409	0.0164008	Down	GO:0009532//plastid stroma;GO:0009526//plastid envelope;GO:0009534//chloroplast thylakoid	GO:0008187//poly-pyrimidine tract binding;GO:0036094//small molecule binding	GO:0006396//RNA processing;GO:0009409//response to cold;GO:0006091//generation of precursor metabolites and energy;GO:0009696//salicylic acid metabolic process;GO:0048511//rhythmic process;GO:0006952//defense response;GO:0009725//response to hormone;GO:0051707//response to other organism;GO:0043487//regulation of RNA stability	K11294//nucleolin	gi|567187019|ref|XP_006403686.1|//hypothetical protein EUTSA_v10010545mg [Eutrema salsugineum]
BnaC07g15170D	2910	140.497	58.4914	-1.26424	0.000191639	0.0216956	Down	GO:0043231//intracellular membrane-bounded organelle;GO:0016020//membrane;GO:0043234//protein complex	GO:0033612//receptor serine/threonine kinase binding;GO:0019787//ubiquitin-like protein transferase activity;GO:0004842//ubiquitin-protein transferase activity	GO:0010260//organ senescence;GO:0032446//protein modification by small protein conjugation;GO:0015996//chlorophyll catabolic process;GO:0010115//regulation of abscisic acid biosynthetic process;GO:0016567//protein ubiquitination;GO:0015995//chlorophyll biosynthetic process	K08332//vacuolar protein 8	gi|42562204|ref|NP_564125.2|//senescence-associated E3 ubiquitin ligase 1 [Arabidopsis thaliana];gi|674901086|emb|CDY31867.1|//BnaC07g15170D [Brassica napus]
BnaC01g11700D	1527	114.492	40.4024	-1.50273	2.1477e-05	0.00434791	Down	NA	NA	NA	K17756//long-chain-alcohol oxidase [EC:1.1.3.20]	gi|567220708|ref|XP_006413983.1|//hypothetical protein EUTSA_v10024528mg [Eutrema salsugineum]
BnaC04g08050D	873	135.874	3.20166	-5.4073	1.11055e-22	7.82391e-18	Down	GO:0009532//plastid stroma;GO:0009526//plastid envelope;GO:0009534//chloroplast thylakoid	GO:0008187//poly-pyrimidine tract binding;GO:0036094//small molecule binding	GO:0006952//defense response;GO:0006091//generation of precursor metabolites and energy;GO:0009725//response to hormone;GO:0051707//response to other organism;GO:0009696//salicylic acid metabolic process	K11294//nucleolin	gi|567213528|ref|XP_006410902.1|//hypothetical protein EUTSA_v10017023mg [Eutrema salsugineum]
BnaC05g41650D	2631	64.6841	7.30573	-3.14631	5.71629e-05	0.00911127	Down	GO:0009526//plastid envelope	NA	GO:0010073//meristem maintenance	K17800//LETM1 and EF-hand domain-containing protein 1, mitochondrial	gi|567200474|ref|XP_006407434.1|//hypothetical protein EUTSA_v10020029mg [Eutrema salsugineum]
BnaC05g47000D	789	77.6533	5.48423	-3.82369	1.26624e-06	0.000561056	Down	GO:0016020//membrane;GO:0031981//nuclear lumen;GO:0005911//cell-cell junction;GO:0030312//external encapsulating structure;GO:0009536//plastid;GO:0015935//small ribosomal subunit	GO:0005198//structural molecule activity	GO:0010467//gene expression;GO:0006221//pyrimidine nucleotide biosynthetic process;GO:0009451//RNA modification	K02984//small subunit ribosomal protein S3Ae	gi|15236171|ref|NP_195193.1|//40S ribosomal protein S3a-2 [Arabidopsis thaliana]
BnaA03g05130D	1509	24.6988	4.05367	-2.60714	0.000515555	0.0420553	Down	GO:0043231//intracellular membrane-bounded organelle	GO:0052689//carboxylic ester hydrolase activity	GO:0009814//defense response, incompatible interaction;GO:0010243//response to organonitrogen compound;GO:0006984//ER-nucleus signaling pathway;GO:0009696//salicylic acid metabolic process;GO:0044767//single-organism developmental process	K18875//enhanced disease susceptibility 1 protein	gi|567174043|ref|XP_006400011.1|//hypothetical protein EUTSA_v10013249mg [Eutrema salsugineum]
BnaA02g29830D	3113	306.358	105.42	-1.53908	0.000127422	0.0164715	Down	NA	GO:0043168//anion binding;GO:0008184//glycogen phosphorylase activity;GO:0030170//pyridoxal phosphate binding;GO:0004645//phosphorylase activity	GO:0044238//primary metabolic process;GO:0005975//carbohydrate metabolic process	K00688//starch phosphorylase [EC:2.4.1.1]	gi|923726240|ref|XP_013666588.1|//PREDICTED: alpha-glucan phosphorylase 1-like [Brassica napus];gi|567141201|ref|XP_006395284.1|//hypothetical protein EUTSA_v10003599mg [Eutrema salsugineum]
BnaCnng24250D	1191	62.3605	10.938	-2.51128	0.000297575	0.0298214	Down	GO:0043231//intracellular membrane-bounded organelle;GO:0043234//protein complex	NA	GO:0009072//aromatic amino acid family metabolic process	K15170//mediator of RNA polymerase II transcription subunit 27	gi|297829452|ref|XP_002882608.1|//hypothetical protein ARALYDRAFT_897068 [Arabidopsis lyrata subsp. lyrata]
BnaA03g47250D	606	264.918	88.6195	-1.57985	8.60552e-05	0.0123981	Down	NA	GO:0052689//carboxylic ester hydrolase activity;GO:0004857//enzyme inhibitor activity	GO:0006007//glucose catabolic process;GO:0044092//negative regulation of molecular function;GO:0006970//response to osmotic stress;GO:0010038//response to metal ion;GO:0006996//organelle organization;GO:0009639//response to red or far red light;GO:0042044//fluid transport	K01051//pectinesterase [EC:3.1.1.11]	gi|567219390|ref|XP_006413324.1|//hypothetical protein EUTSA_v10027588mg [Eutrema salsugineum]
BnaC05g45800D	2238	11.8728	1.40753	-3.07642	0.000154532	0.0185784	Down	GO:0005576//extracellular region	GO:0004672//protein kinase activity;GO:0016491//oxidoreductase activity;GO:0032550//purine ribonucleoside binding	GO:0006305//DNA alkylation;GO:0006260//DNA replication;GO:0030865//cortical cytoskeleton organization;GO:0006468//protein phosphorylation;GO:0034968//histone lysine methylation	K04420//mitogen-activated protein kinase kinase kinase 2 [EC:2.7.11.25];K04421//mitogen-activated protein kinase kinase kinase 3 [EC:2.7.11.25];K11228//mitogen-activated protein kinase kinase kinase [EC:2.7.11.1]	gi|923819517|ref|XP_013693661.1|//PREDICTED: mitogen-activated protein kinase kinase kinase 3 [Brassica napus];gi|567202533|ref|XP_006407993.1|//hypothetical protein EUTSA_v10020261mg [Eutrema salsugineum]
BnaC05g47470D	1498	263.896	93.5175	-1.49666	0.000451075	0.0386981	Down	GO:0043231//intracellular membrane-bounded organelle;GO:0016020//membrane;GO:0005783//endoplasmic reticulum;GO:0016021//integral component of membrane	GO:0015250//water channel activity;GO:0005372//water transmembrane transporter activity	GO:0006833//water transport;GO:0042221//response to chemical;GO:0051234//establishment of localization	K09875//aquaporin SIP	gi|923541718|ref|XP_013731621.1|//PREDICTED: aquaporin SIP1-1 isoform X1 [Brassica napus];gi|567203360|ref|XP_006408224.1|//hypothetical protein EUTSA_v10021302mg [Eutrema salsugineum]
BnaC05g43220D	1169	63.616	4.77565	-3.73562	2.0821e-06	0.000803567	Down	GO:0030118//clathrin coat	NA	GO:0015031//protein transport	K12403//AP-4 complex subunit sigma-1;K20472//coatomer subunit zeta;K12399//AP-3 complex subunit sigma	gi|567201205|ref|XP_006407636.1|//hypothetical protein EUTSA_v10021608mg [Eutrema salsugineum];gi|922486792|ref|XP_013583767.1|//PREDICTED: coatomer subunit zeta-3 [Brassica oleracea var. oleracea]
BnaA03g05790D	2553	85.1308	30.6711	-1.4728	0.000246265	0.0259694	Down	GO:0031224//intrinsic component of membrane	GO:0004672//protein kinase activity;GO:0016628//oxidoreductase activity, acting on the CH-CH group of donors, NAD or NADP as acceptor;GO:0032550//purine ribonucleoside binding	GO:0009826//unidimensional cell growth;GO:0065008//regulation of biological quality;GO:0002252//immune effector process;GO:0048588//developmental cell growth;GO:0044710//single-organism metabolic process;GO:0005976//polysaccharide metabolic process;GO:0006464//cellular protein modification process;GO:0045229//external encapsulating structure organization;GO:0010073//meristem maintenance;GO:000975…	K13418//somatic embryogenesis receptor kinase 1 [EC:2.7.10.1 2.7.11.1]	gi|685281215|ref|XP_009131513.1|//PREDICTED: protein NSP-INTERACTING KINASE 1 [Brassica rapa];gi|567174423|ref|XP_006400129.1|//hypothetical protein EUTSA_v10012948mg [Eutrema salsugineum]
BnaC05g43180D	2427	451.366	49.1446	-3.19919	3.26276e-06	0.0011388	Down	GO:0005840//ribosome;GO:0016020//membrane;GO:0030312//external encapsulating structure;GO:0015630//microtubule cytoskeleton;GO:0031981//nuclear lumen;GO:0012505//endomembrane system;GO:0005911//cell-cell junction;GO:0005576//extracellular region	GO:0005515//protein binding;GO:0042623//ATPase activity, coupled;GO:0032550//purine ribonucleoside binding	GO:0009856//pollination;GO:0006464//cellular protein modification process;GO:0006952//defense response;GO:0010038//response to metal ion;GO:0006796//phosphate-containing compound metabolic process;GO:0000904//cell morphogenesis involved in differentiation	K13525//transitional endoplasmic reticulum ATPase	gi|567201188|ref|XP_006407632.1|//hypothetical protein EUTSA_v10020085mg [Eutrema salsugineum]
BGI_novel_G002135	1676	98.6943	14.939	-2.72389	2.20557e-05	0.00443955	Down	NA	NA	NA	K12823//ATP-dependent RNA helicase DDX5/DBP2 [EC:3.6.4.13];K11323//histone arginine demethylase JMJD6 [EC:1.14.11.-]	gi|923925932|ref|XP_013731944.1|//PREDICTED: uncharacterized protein LOC106435585 [Brassica napus]
BnaA03g46290D	1356	206.32	39.3845	-2.38919	3.9227e-12	3.45447e-08	Down	NA	GO:0004553//hydrolase activity, hydrolyzing O-glycosyl compounds	GO:0044238//primary metabolic process	K01184//polygalacturonase [EC:3.2.1.15]	gi|567219762|ref|XP_006413510.1|//hypothetical protein EUTSA_v10025189mg [Eutrema salsugineum]
BnaA01g19790D	3502	290.236	117.755	-1.30144	0.000223248	0.0242716	Down	GO:0016020//membrane;GO:0015630//microtubule cytoskeleton	GO:0003774//motor activity;GO:0032550//purine ribonucleoside binding	GO:0000226//microtubule cytoskeleton organization;GO:0006928//movement of cell or subcellular component	K10398//kinesin family member 11	gi|567159349|ref|XP_006418989.1|//hypothetical protein EUTSA_v10002384mg [Eutrema salsugineum];gi|674950333|emb|CDX82979.1|//BnaA01g19790D [Brassica napus]
BnaC08g32750D	1158	92.556	34.1248	-1.43951	0.000588766	0.0464238	Down	NA	GO:0003824//catalytic activity	GO:0044238//primary metabolic process;GO:0010073//meristem maintenance	NA	gi|567182125|ref|XP_006402298.1|//hypothetical protein EUTSA_v10006027mg [Eutrema salsugineum]
BGI_novel_G000780	1727	24.1214	3.36764	-2.84051	0.000504614	0.041531	Down	GO:0005856//cytoskeleton	GO:0003779//actin binding	NA	K05759//profilin	gi|674924657|emb|CDY08648.1|//BnaC04g19570D [Brassica napus]
BnaC05g46120D	2442	30.8824	4.41932	-2.80489	0.000202354	0.0224505	Down	GO:0043231//intracellular membrane-bounded organelle	NA	GO:0006351//transcription, DNA-templated	K17586//PHD and RING finger domain-containing protein 1	gi|297829096|ref|XP_002882430.1|//hypothetical protein ARALYDRAFT_477858 [Arabidopsis lyrata subsp. lyrata]
BnaA01g19350D	638	249.716	95.361	-1.38882	0.000230152	0.0247433	Down	GO:0016020//membrane;GO:0005618//cell wall;GO:0005911//cell-cell junction;GO:0005576//extracellular region;GO:0031976//plastid thylakoid	GO:0008289//lipid binding;GO:0022892//substrate-specific transporter activity;GO:0005515//protein binding	GO:0007275//multicellular organism development;GO:0015914//phospholipid transport;GO:0006631//fatty acid metabolic process;GO:0006869//lipid transport;GO:0006950//response to stress;GO:0008219//cell death	NA	gi|674899639|emb|CDY33268.1|//BnaA01g19350D [Brassica napus];gi|567187741|ref|XP_006403900.1|//hypothetical protein EUTSA_v10010829mg [Eutrema salsugineum]
BnaA09g07440D	2256	109.652	8.57485	-3.67668	8.72165e-07	0.000420856	Down	GO:0005618//cell wall;GO:0005576//extracellular region	GO:0004175//endopeptidase activity;GO:0005515//protein binding	GO:0010191//mucilage metabolic process;GO:0044092//negative regulation of molecular function;GO:0003006//developmental process involved in reproduction;GO:0019538//protein metabolic process;GO:0044702//single organism reproductive process	K11262//acetyl-CoA carboxylase / biotin carboxylase 1 [EC:6.4.1.2 6.3.4.14];K13199//plasminogen activator inhibitor 1 RNA-binding protein;K11267//sister chromatid cohesion protein PDS5;K18443//golgi-specific brefeldin A-resistance guanine nucleotide exchange factor 1	gi|567136361|ref|XP_006393933.1|//hypothetical protein EUTSA_v10003693mg [Eutrema salsugineum]
BnaC03g25160D	396	926.854	196.795	-2.23565	3.45295e-07	0.000233908	Down	GO:0009534//chloroplast thylakoid	GO:0005488//binding	GO:0010876//lipid localization;GO:0006631//fatty acid metabolic process;GO:0007275//multicellular organism development	K02883//large subunit ribosomal protein L18e;K05747//Wiskott-Aldrich syndrome protein;K11855//ubiquitin carboxyl-terminal hydrolase 36/42 [EC:3.4.19.12]	gi|565475150|ref|XP_006295216.1|//hypothetical protein CARUB_v10024298mg [Capsella rubella]
BnaC02g21490D	896	31.8947	6.60966	-2.27067	0.000441306	0.0382926	Down	GO:0044424//intracellular part;GO:0005576//extracellular region	GO:0016616//oxidoreductase activity, acting on the CH-OH group of donors, NAD or NADP as acceptor;GO:0016623//oxidoreductase activity, acting on the aldehyde or oxo group of donors, oxygen as acceptor;GO:0045735//nutrient reservoir activity;GO:0005488//binding;GO:0030145//manganese ion binding	GO:0019852//L-ascorbic acid metabolic process;GO:0042353//fucose biosynthetic process;GO:0006873//cellular ion homeostasis;GO:0030001//metal ion transport;GO:0009886//post-embryonic morphogenesis	K19476//vacuolar protein sorting-associated protein IST1;K11426//SET and MYND domain-containing protein	gi|1934726|gb|AAB51750.1|//germin-like protein [Arabidopsis thaliana];gi|923749138|ref|XP_013673744.1|//PREDICTED: germin-like protein subfamily 3 member 1, partial [Brassica napus]
BnaC02g38620D	522	145.139	61.3592	-1.24209	0.000117243	0.015497	Down	GO:0043231//intracellular membrane-bounded organelle	NA	NA	NA	gi|567140825|ref|XP_006395180.1|//hypothetical protein EUTSA_v10005002mg [Eutrema salsugineum]
BnaC05g45300D	6618	95.8829	7.87634	-3.60568	6.86135e-07	0.000375975	Down	GO:0009536//plastid	GO:0005488//binding	GO:0006221//pyrimidine nucleotide biosynthetic process;GO:0009451//RNA modification	K14550//U3 small nucleolar RNA-associated protein 10	gi|567202314|ref|XP_006407935.1|//hypothetical protein EUTSA_v10019871mg [Eutrema salsugineum];gi|922492770|ref|XP_013585534.1|//PREDICTED: uncharacterized protein At3g06530-like isoform X2 [Brassica oleracea var. oleracea];gi|922492766|ref|XP_013585533.1|//PREDICTED: uncharacterized protein At3g06530-like isoform X1 [Brassica oleracea var. oleracea]
BnaA07g31700D	588	125.012	9.61538	-3.70057	5.27314e-07	0.000320257	Down	GO:0009534//chloroplast thylakoid	NA	GO:0006873//cellular ion homeostasis;GO:0030001//metal ion transport	NA	gi|336309245|gb|AEI52299.1|//hypothetical protein [Brassica napus]
BnaC01g01110D	2043	189.949	92.0463	-1.04518	0.000324426	0.0314607	Down	GO:0044429//mitochondrial part;GO:0031090//organelle membrane;GO:0030312//external encapsulating structure	GO:0005515//protein binding;GO:0046914//transition metal ion binding;GO:0016628//oxidoreductase activity, acting on the CH-CH group of donors, NAD or NADP as acceptor;GO:0032550//purine ribonucleoside binding	GO:0044267//cellular protein metabolic process;GO:0006089//lactate metabolic process;GO:0006007//glucose catabolic process;GO:0006970//response to osmotic stress;GO:0010038//response to metal ion;GO:0009117//nucleotide metabolic process	K04043//molecular chaperone DnaK	gi|297798080|ref|XP_002866924.1|//mthsc70-1 [Arabidopsis lyrata subsp. lyrata]
BnaC01g20380D	2208	49.9581	17.8631	-1.48373	0.0003919	0.0358419	Down	GO:0016020//membrane	GO:0015197//peptide transporter activity	GO:0044763//single-organism cellular process;GO:0003006//developmental process involved in reproduction;GO:0015833//peptide transport	K04773//protease IV [EC:3.4.21.-]	gi|567218814|ref|XP_006413036.1|//hypothetical protein EUTSA_v10024519mg [Eutrema salsugineum]
BnaC01g17890D	3705	212.803	94.5139	-1.17092	0.000621718	0.0481326	Down	NA	NA	NA	K05658//ATP-binding cassette, subfamily B (MDR/TAP), member 1 [EC:3.6.3.44]	gi|567219236|ref|XP_006413247.1|//hypothetical protein EUTSA_v10024237mg [Eutrema salsugineum]
BnaCnng24280D	2621	133.65	11.3721	-3.55489	1.16755e-06	0.000527274	Down	GO:0043231//intracellular membrane-bounded organelle;GO:0005634//nucleus;GO:0005911//cell-cell junction	GO:0005524//ATP binding;GO:0003910//DNA ligase (ATP) activity;GO:0004725//protein tyrosine phosphatase activity;GO:0032550//purine ribonucleoside binding;GO:0004721//phosphoprotein phosphatase activity;GO:0008138//protein tyrosine/serine/threonine phosphatase activity;GO:0003909//DNA ligase activity;GO:0008192//RNA guanylyltransferase activity;GO:0004651//polynucleotide 5'-phosphatase activity;GO…	GO:0006397//mRNA processing;GO:0006281//DNA repair;GO:0006370//7-methylguanosine mRNA capping;GO:0035335//peptidyl-tyrosine dephosphorylation;GO:0006266//DNA ligation;GO:0006259//DNA metabolic process;GO:0098507//polynucleotide 5' dephosphorylation;GO:0008283//cell proliferation;GO:0006470//protein dephosphorylation;GO:0006310//DNA recombination	K13917//mRNA-capping enzyme [EC:2.7.7.50 3.6.1.-]	gi|565478994|ref|XP_006297137.1|//hypothetical protein CARUB_v10013139mg [Capsella rubella];gi|674878999|emb|CDY53098.1|//BnaCnng24280D [Brassica napus]
BnaC07g06340D	1083	249.006	81.6756	-1.6082	3.42478e-05	0.00614754	Down	NA	NA	NA	NA	gi|18398352|ref|NP_565409.1|//protein exordium like 5 [Arabidopsis thaliana]
BnaAnng16840D	1515	39.7322	5.28033	-2.91161	0.000317037	0.0309786	Down	GO:0043234//protein complex;GO:0044444//cytoplasmic part	NA	GO:0016571//histone methylation;GO:0007127//meiosis I;GO:0000338//protein deneddylation;GO:0007059//chromosome segregation;GO:0006281//DNA repair;GO:0009908//flower development;GO:0006310//DNA recombination;GO:0009639//response to red or far red light	K15030//translation initiation factor 3 subunit M	gi|923766864|ref|XP_013678408.1|//PREDICTED: eukaryotic translation initiation factor 3 subunit M [Brassica napus];gi|567204095|ref|XP_006408436.1|//hypothetical protein EUTSA_v10020815mg [Eutrema salsugineum]
BnaC01g18060D	1305	12.0977	1.13407	-3.41514	1.78863e-05	0.0038185	Down	GO:0030529//intracellular ribonucleoprotein complex;GO:0044444//cytoplasmic part	GO:0016741//transferase activity, transferring one-carbon groups;GO:0016410//N-acyltransferase activity	GO:0043248//proteasome assembly;GO:0010016//shoot system morphogenesis;GO:0035966//response to topologically incorrect protein;GO:0019941//modification-dependent protein catabolic process;GO:0043094//cellular metabolic compound salvage;GO:0046165//alcohol biosynthetic process;GO:0019932//second-messenger-mediated signaling;GO:0006498//N-terminal protein lipidation	K00671//glycylpeptide N-tetradecanoyltransferase [EC:2.3.1.97]	gi|567219206|ref|XP_006413232.1|//hypothetical protein EUTSA_v10025254mg [Eutrema salsugineum]
BnaA09g22470D	996	19.2575	1.71009	-3.49328	1.37389e-05	0.00307275	Down	GO:0043231//intracellular membrane-bounded organelle	GO:0036094//small molecule binding;GO:0003676//nucleic acid binding	GO:0009072//aromatic amino acid family metabolic process	K13126//polyadenylate-binding protein;K12831//splicing factor 3B subunit 4	gi|567163375|ref|XP_006397030.1|//hypothetical protein EUTSA_v10028784mg [Eutrema salsugineum]
BnaC05g45760D	1137	98.1294	11.705	-3.06756	4.28075e-06	0.00132273	Down	GO:0016021//integral component of membrane	GO:0003824//catalytic activity;GO:0036094//small molecule binding;GO:0016491//oxidoreductase activity	GO:0044710//single-organism metabolic process;GO:0055114//oxidation-reduction process	K04708//3-dehydrosphinganine reductase [EC:1.1.1.102]	gi|567202508|ref|XP_006407987.1|//hypothetical protein EUTSA_v10021124mg [Eutrema salsugineum];gi|923827530|ref|XP_013696378.1|//PREDICTED: 3-dehydrosphinganine reductase TSC10A [Brassica napus]
BGI_novel_G000786	1556	290.721	24.789	-3.55186	1.87032e-12	1.88237e-08	Down	NA	NA	NA	NA	gi|674901110|emb|CDY31891.1|//BnaC07g15410D [Brassica napus]
BGI_novel_G000363	2671	25.3426	2.57835	-3.29705	5.31872e-06	0.00158105	Down	NA	NA	NA	K18195//rhamnogalacturonan endolyase [EC:4.2.2.23]	gi|922521924|ref|XP_013595094.1|//PREDICTED: uncharacterized protein LOC106303347 [Brassica oleracea var. oleracea]
BnaC05g43810D	1689	125.818	8.26425	-3.92831	3.59446e-07	0.000238899	Down	GO:0016020//membrane	GO:0005524//ATP binding;GO:0016301//kinase activity;GO:0004672//protein kinase activity;GO:0032550//purine ribonucleoside binding	GO:0044248//cellular catabolic process;GO:0006464//cellular protein modification process;GO:0006468//protein phosphorylation;GO:0006796//phosphate-containing compound metabolic process	K04733//interleukin-1 receptor-associated kinase 4 [EC:2.7.11.1];K04730//interleukin-1 receptor-associated kinase 1 [EC:2.7.11.1]	gi|923830065|ref|XP_013697215.1|//PREDICTED: probable receptor-like protein kinase At3g55450 [Brassica napus];gi|15231963|ref|NP_187488.1|//osmotic stress-inducible kinase [Arabidopsis thaliana]
BnaA09g37270D	855	76.4596	14.4139	-2.40724	3.1031e-07	0.000218616	Down	GO:0043231//intracellular membrane-bounded organelle	GO:0003676//nucleic acid binding	GO:0042221//response to chemical;GO:0048229//gametophyte development;GO:0006984//ER-nucleus signaling pathway;GO:0006351//transcription, DNA-templated	NA	gi|567183853|ref|XP_006402806.1|//hypothetical protein EUTSA_v10006090mg [Eutrema salsugineum]
BnaA08g17830D	1095	125.294	41.4823	-1.59475	0.00022574	0.0244671	Down	GO:0030312//external encapsulating structure;GO:0005576//extracellular region;GO:0031976//plastid thylakoid	GO:0016787//hydrolase activity	GO:0009414//response to water deprivation;GO:0007275//multicellular organism development;GO:0006970//response to osmotic stress;GO:0009746//response to hexose;GO:0006631//fatty acid metabolic process;GO:0042044//fluid transport	K17604//zinc finger SWIM domain-containing protein 3;K01188//beta-glucosidase [EC:3.2.1.21];K00679//phospholipid:diacylglycerol acyltransferase [EC:2.3.1.158];K01206//alpha-L-fucosidase [EC:3.2.1.51];K10960//geranylgeranyl reductase [EC:1.3.1.83]	gi|567146594|ref|XP_006415558.1|//hypothetical protein EUTSA_v10007994mg [Eutrema salsugineum]
BnaA09g30450D	363	40.5479	4.23824	-3.25809	4.19749e-06	0.00130272	Down	NA	NA	GO:0009725//response to hormone	NA	gi|565493334|ref|XP_006304306.1|//hypothetical protein CARUB_v10010675mg [Capsella rubella]
BnaC05g43970D	2046	186.674	15.721	-3.56975	1.89781e-06	0.000755384	Down	GO:0044424//intracellular part;GO:0005737//cytoplasm	GO:0004619//phosphoglycerate mutase activity;GO:0046914//transition metal ion binding;GO:0016868//intramolecular transferase activity, phosphotransferases;GO:0030145//manganese ion binding	GO:0006006//glucose metabolic process;GO:0006007//glucose catabolic process	K15633//2,3-bisphosphoglycerate-independent phosphoglycerate mutase [EC:5.4.2.12]	gi|923829034|ref|XP_013696876.1|//PREDICTED: probable 2,3-bisphosphoglycerate-independent phosphoglycerate mutase 2 isoform X1 [Brassica napus];gi|567201649|ref|XP_006407761.1|//hypothetical protein EUTSA_v10020418mg [Eutrema salsugineum]
BnaC05g45350D	822	38.3456	3.00782	-3.67227	3.12011e-06	0.0011046	Down	GO:0031224//intrinsic component of membrane	NA	GO:0006694//steroid biosynthetic process;GO:0030148//sphingolipid biosynthetic process	K10249//elongation of very long chain fatty acids protein 4 [EC:2.3.1.199];K10246//fatty acid elongase 3 [EC:2.3.1.199]	gi|297829182|ref|XP_002882473.1|//GNS1/SUR4 membrane family protein [Arabidopsis lyrata subsp. lyrata]
BnaC01g25850D	1206	187.625	58.6121	-1.67858	7.96182e-07	0.000401031	Down	GO:0031090//organelle membrane;GO:0031225//anchored component of membrane	NA	GO:0006970//response to osmotic stress;GO:0016129//phytosteroid biosynthetic process;GO:0048588//developmental cell growth;GO:0006637//acyl-CoA metabolic process;GO:0006996//organelle organization;GO:0070838//divalent metal ion transport	K19519//transforming growth factor-beta-induced protein;K06464;K06588//null;K03456//serine/threonine-protein phosphatase 2A regulatory subunit A	gi|567222768|ref|XP_006415013.1|//hypothetical protein EUTSA_v10025352mg [Eutrema salsugineum]
BnaA09g08190D	1152	5752.13	1145.16	-2.32855	1.64998e-07	0.00014351	Down	GO:0005911//cell-cell junction;GO:0005576//extracellular region;GO:0009534//chloroplast thylakoid	GO:0005488//binding	GO:0010876//lipid localization	K02883//large subunit ribosomal protein L18e;K14709//solute carrier family 39 (zinc transporter), member 1/2/3;K11855//ubiquitin carboxyl-terminal hydrolase 36/42 [EC:3.4.19.12]	gi|923707142|ref|XP_013661364.1|//PREDICTED: 36.4 kDa proline-rich protein-like [Brassica napus];gi|567208926|ref|XP_006409710.1|//hypothetical protein EUTSA_v10022809mg [Eutrema salsugineum]
BGI_novel_G002844	617	91.3993	9.5524	-3.25825	3.30183e-05	0.00599529	Down	GO:0009507//chloroplast	GO:0031177//phosphopantetheine binding	GO:0006633//fatty acid biosynthetic process	K03955//NADH dehydrogenase (ubiquinone) 1 alpha/beta subcomplex 1	gi|922488124|ref|XP_013584173.1|//PREDICTED: acyl carrier protein, chloroplastic [Brassica oleracea var. oleracea]
BnaA10g13490D	501	13.984	2.15109	-2.70064	0.000302985	0.0301491	Down	GO:0031981//nuclear lumen;GO:0015934//large ribosomal subunit;GO:0005911//cell-cell junction;GO:0009536//plastid	GO:0046914//transition metal ion binding;GO:0005198//structural molecule activity	GO:0010467//gene expression;GO:0022613//ribonucleoprotein complex biogenesis;GO:0006950//response to stress;GO:0009451//RNA modification	K02870//large subunit ribosomal protein L12e	gi|567176766|ref|XP_006400823.1|//hypothetical protein EUTSA_v10014862mg [Eutrema salsugineum]
BnaC05g44290D	1220	42.9651	4.08097	-3.39618	6.01423e-06	0.00174545	Down	GO:0031224//intrinsic component of membrane;GO:0016021//integral component of membrane	GO:0016759//cellulose synthase activity	GO:0006810//transport;GO:0030243//cellulose metabolic process;GO:0051234//establishment of localization	K14825;K20347//p24 family protein beta-1	gi|567201831|ref|XP_006407808.1|//hypothetical protein EUTSA_v10021526mg [Eutrema salsugineum];gi|674910906|emb|CDY22128.1|//BnaC01g39730D [Brassica napus]
BnaC04g55390D	2310	36.9587	3.71246	-3.31547	2.68104e-05	0.00505031	Down	GO:0043231//intracellular membrane-bounded organelle;GO:0005634//nucleus	NA	GO:0032502//developmental process;GO:0048507//meristem development;GO:0000097//sulfur amino acid biosynthetic process;GO:0009409//response to cold;GO:0032446//protein modification by small protein conjugation;GO:0051276//chromosome organization;GO:0009908//flower development;GO:0048827//phyllome development;GO:0010876//lipid localization;GO:0006325//chromatin organization;GO:0009756//carbohydrate…	K16615//actin-related protein 7, plant	gi|923836284|ref|XP_013699255.1|//PREDICTED: actin-related protein 7-like [Brassica napus];gi|297817402|ref|XP_002876584.1|//hypothetical protein ARALYDRAFT_486557 [Arabidopsis lyrata subsp. lyrata]
BnaCnng55470D	1752	286.855	112.491	-1.35052	9.98273e-06	0.00240854	Down	GO:0015934//large ribosomal subunit;GO:0031090//organelle membrane;GO:0005911//cell-cell junction	GO:0004672//protein kinase activity;GO:0005198//structural molecule activity;GO:0032550//purine ribonucleoside binding	GO:0010467//gene expression;GO:0006464//cellular protein modification process;GO:0071555//cell wall organization;GO:0051707//response to other organism;GO:0010073//meristem maintenance;GO:0007167//enzyme linked receptor protein signaling pathway	K04733//interleukin-1 receptor-associated kinase 4 [EC:2.7.11.1];K04730//interleukin-1 receptor-associated kinase 1 [EC:2.7.11.1]	gi|297830418|ref|XP_002883091.1|//hypothetical protein ARALYDRAFT_479268 [Arabidopsis lyrata subsp. lyrata]
BGI_novel_G000758	7281	50.9592	6.86315	-2.8924	4.73547e-05	0.00779483	Down	NA	NA	NA	K03006//DNA-directed RNA polymerase II subunit RPB1 [EC:2.7.7.6];K12447//UDP-sugar pyrophosphorylase [EC:2.7.7.64];K03549//KUP system potassium uptake protein;K05658//ATP-binding cassette, subfamily B (MDR/TAP), member 1 [EC:3.6.3.44]	gi|923883648|ref|XP_013713550.1|//PREDICTED: uncharacterized protein LOC106417262 [Brassica napus]
BnaC05g46270D	1275	20.4384	2.58953	-2.98052	0.000281156	0.0286653	Down	GO:0043231//intracellular membrane-bounded organelle;GO:0016020//membrane;GO:0005838//proteasome regulatory particle;GO:0044444//cytoplasmic part	GO:0005515//protein binding;GO:0017111//nucleoside-triphosphatase activity;GO:0032550//purine ribonucleoside binding	GO:0006006//glucose metabolic process;GO:0043248//proteasome assembly;GO:0006997//nucleus organization;GO:0003006//developmental process involved in reproduction;GO:0009404//toxin metabolic process;GO:0035966//response to topologically incorrect protein;GO:0009606//tropism;GO:0006511//ubiquitin-dependent protein catabolic process;GO:0048229//gametophyte development;GO:0009062//fatty acid cataboli…	K03065//26S proteasome regulatory subunit T5	gi|12697589|dbj|BAB21595.1|//Tat binding protein like protein [Brassica rapa]
BnaA03g17720D	624	27.5317	4.22807	-2.70302	1.02793e-05	0.00247162	Down	NA	GO:0005488//binding	GO:0009755//hormone-mediated signaling pathway	K14496//abscisic acid receptor PYR/PYL family	gi|567214078|ref|XP_006411045.1|//hypothetical protein EUTSA_v10017727mg [Eutrema salsugineum]
BnaC05g43920D	966	18.7851	2.80836	-2.74179	0.000439676	0.0382926	Down	GO:0009526//plastid envelope	GO:0003676//nucleic acid binding	NA	K07562//nonsense-mediated mRNA decay protein 3;K14945//protein quaking	gi|567201632|ref|XP_006407757.1|//hypothetical protein EUTSA_v10021092mg [Eutrema salsugineum]
BnaC06g22100D	763	102.996	35.0505	-1.55509	0.000138659	0.0173203	Down	GO:0044424//intracellular part;GO:0005737//cytoplasm	GO:0003723//RNA binding;GO:0008168//methyltransferase activity;GO:0008649//rRNA methyltransferase activity;GO:0016740//transferase activity	GO:0009657//plastid organization;GO:0006605//protein targeting;GO:0031167//rRNA methylation;GO:0042254//ribosome biogenesis;GO:0010467//gene expression;GO:0006355//regulation of transcription, DNA-templated;GO:0034660//ncRNA metabolic process;GO:0032259//methylation	K03500//16S rRNA (cytosine967-C5)-methyltransferase [EC:2.1.1.176]	gi|674245888|gb|KFK38653.1|//hypothetical protein AALP_AA3G142800 [Arabis alpina];gi|674908878|emb|CDY24205.1|//BnaC01g37850D [Brassica napus];gi|567199848|ref|XP_006407253.1|//hypothetical protein EUTSA_v10020504mg [Eutrema salsugineum]
BnaC05g40710D	612	40.5728	2.94737	-3.78301	2.51407e-06	0.000942119	Down	GO:0043231//intracellular membrane-bounded organelle;GO:0005840//ribosome;GO:0005911//cell-cell junction	NA	GO:0006886//intracellular protein transport;GO:0010467//gene expression;GO:0006970//response to osmotic stress	K03626//nascent polypeptide-associated complex subunit alpha	gi|15230476|ref|NP_187845.1|//Nascent polypeptide-associated complex subunit alpha-like protein 1 [Arabidopsis thaliana]
BnaUnng00590D	1029	18.3275	2.50593	-2.87059	0.000478352	0.0401208	Down	GO:0031224//intrinsic component of membrane;GO:0009941//chloroplast envelope	NA	NA	NA	gi|383930510|ref|YP_005090011.1|//ycf1 gene product (chloroplast) [Brassica napus]
BGI_novel_G003539	1736	12.7949	1.63959	-2.96416	0.000289008	0.0292122	Down	NA	NA	NA	K11498//centromeric protein E	gi|674942244|emb|CDX90994.1|//BnaC02g06030D [Brassica napus]
BnaC05g40690D	612	34.6702	3.45931	-3.32514	3.71976e-05	0.00653518	Down	GO:0043231//intracellular membrane-bounded organelle;GO:0044444//cytoplasmic part	GO:0046914//transition metal ion binding;GO:0004866//endopeptidase inhibitor activity	GO:0006970//response to osmotic stress;GO:0051346//negative regulation of hydrolase activity	K13899//cystatin-C	gi|118197452|gb|ABK78689.1|//cysteine proteinase inhibitor [Brassica rapa]
BnaC05g44310D	1119	31.0023	4.71445	-2.71721	0.000156784	0.018785	Down	GO:0043231//intracellular membrane-bounded organelle;GO:0005622//intracellular	GO:0046914//transition metal ion binding;GO:0008270//zinc ion binding;GO:0001071//nucleic acid binding transcription factor activity	GO:0048574//long-day photoperiodism, flowering;GO:0006351//transcription, DNA-templated;GO:0048511//rhythmic process	K12135//zinc finger protein CONSTANS	gi|923832086|ref|XP_013697920.1|//PREDICTED: zinc finger protein CONSTANS-LIKE 9-like [Brassica napus];gi|567201843|ref|XP_006407811.1|//hypothetical protein EUTSA_v10020967mg [Eutrema salsugineum]
BnaC07g14860D	663	23.1703	4.41355	-2.39227	0.000154099	0.018558	Down	GO:0043231//intracellular membrane-bounded organelle;GO:0031224//intrinsic component of membrane	GO:0016863//intramolecular oxidoreductase activity, transposing C=C bonds	GO:0016129//phytosteroid biosynthetic process;GO:0035195//gene silencing by miRNA;GO:0035556//intracellular signal transduction;GO:0006637//acyl-CoA metabolic process	K01824//cholestenol Delta-isomerase [EC:5.3.3.5]	gi|567149711|ref|XP_006416441.1|//hypothetical protein EUTSA_v10008732mg [Eutrema salsugineum]
BnaCnng24160D	999	15.3966	1.72649	-3.1567	0.000104739	0.0141904	Down	GO:0019866//organelle inner membrane	GO:0046914//transition metal ion binding	GO:0000041//transition metal ion transport;GO:0030003//cellular cation homeostasis;GO:0043623//cellular protein complex assembly	K07152//protein SCO1/2	gi|18398306|ref|NP_566339.1|//copper chaperone SCO1-like protein HCC1 [Arabidopsis thaliana]
BnaC05g45170D	2859	17.9321	2.38739	-2.90904	0.000396726	0.0360177	Down	NA	NA	NA	K10661//E3 ubiquitin-protein ligase MARCH6 [EC:2.3.2.27]	gi|297833442|ref|XP_002884603.1|//hypothetical protein ARALYDRAFT_896807 [Arabidopsis lyrata subsp. lyrata]
BnaC08g25860D	1260	59.0109	21.0084	-1.49002	0.000199317	0.0222589	Down	GO:0009532//plastid stroma	GO:0016882//cyclo-ligase activity;GO:0046914//transition metal ion binding;GO:0032550//purine ribonucleoside binding	GO:0006221//pyrimidine nucleotide biosynthetic process;GO:0006188//IMP biosynthetic process;GO:0006743//ubiquinone metabolic process	K01933//phosphoribosylformylglycinamidine cyclo-ligase [EC:6.3.3.1]	gi|567186381|ref|XP_006403504.1|//hypothetical protein EUTSA_v10010436mg [Eutrema salsugineum]
BnaAnng16850D	2535	29.9781	4.64293	-2.6908	0.000140711	0.0174652	Down	GO:0043231//intracellular membrane-bounded organelle;GO:0044444//cytoplasmic part	GO:0015631//tubulin binding	GO:0048513//animal organ development;GO:0009888//tissue development;GO:0065007//biological regulation;GO:0042814//monopolar cell growth	NA	gi|674873346|emb|CDY60473.1|//BnaAnng16850D [Brassica napus];gi|567204107|ref|XP_006408440.1|//hypothetical protein EUTSA_v10020021mg [Eutrema salsugineum]
BnaA04g26910D	2452	46.2704	8.37895	-2.46525	4.29231e-05	0.00727486	Down	GO:0043231//intracellular membrane-bounded organelle;GO:0031224//intrinsic component of membrane;GO:0044459//plasma membrane part;GO:0016021//integral component of membrane;GO:0043673//sexine	GO:0015301//anion:anion antiporter activity;GO:0015562//efflux transmembrane transporter activity;GO:0005452//inorganic anion exchanger activity;GO:0015103//inorganic anion transmembrane transporter activity	GO:0000041//transition metal ion transport;GO:0009267//cellular response to starvation;GO:0010035//response to inorganic substance;GO:0015698//inorganic anion transport	K13855//solute carrier family 4 (anion exchanger), member 2;K13862//solute carrier family 4 (sodium borate transporter), member 11	gi|937574946|ref|NP_001302529.1|//uncharacterized protein LOC106392337 [Brassica napus];gi|294713684|gb|ADF30179.1|//boron transporter [Brassica napus]
BnaCnng63980D	879	105.525	36.8051	-1.51961	0.000295226	0.0296704	Down	GO:0016020//membrane	NA	GO:0015833//peptide transport	K14638//solute carrier family 15 (peptide/histidine transporter), member 3/4	gi|567132376|ref|XP_006392949.1|//hypothetical protein EUTSA_v10011325mg [Eutrema salsugineum]
BnaA03g21100D	396	928.317	206.888	-2.16577	3.97604e-08	4.37681e-05	Down	GO:0009534//chloroplast thylakoid	GO:0005488//binding	GO:0010876//lipid localization;GO:0006631//fatty acid metabolic process;GO:0007275//multicellular organism development	K02883//large subunit ribosomal protein L18e;K05747//Wiskott-Aldrich syndrome protein;K11855//ubiquitin carboxyl-terminal hydrolase 36/42 [EC:3.4.19.12]	gi|565475150|ref|XP_006295216.1|//hypothetical protein CARUB_v10024298mg [Capsella rubella]
BnaCnng24170D	3033	43.613	4.73687	-3.20275	3.3145e-05	0.0059968	Down	GO:0005635//nuclear envelope;GO:0005622//intracellular	GO:0022892//substrate-specific transporter activity;GO:0008536//Ran GTPase binding	GO:0006886//intracellular protein transport;GO:0015031//protein transport	K17301//coatomer subunit beta;K00083//cinnamyl-alcohol dehydrogenase [EC:1.1.1.195];K18423//exportin-2 (importin alpha re-exporter);K20224//importin-9	gi|922498375|ref|XP_013587318.1|//PREDICTED: importin-11 [Brassica oleracea var. oleracea];gi|567201520|ref|XP_006407725.1|//hypothetical protein EUTSA_v10019980mg [Eutrema salsugineum]
BnaA03g48610D	1523	2716.01	1147.89	-1.2425	0.000603416	0.0470778	Down	GO:0009526//plastid envelope;GO:0009534//chloroplast thylakoid	GO:0016628//oxidoreductase activity, acting on the CH-CH group of donors, NAD or NADP as acceptor;GO:0036094//small molecule binding	GO:0005982//starch metabolic process;GO:0000097//sulfur amino acid biosynthetic process;GO:0006091//generation of precursor metabolites and energy;GO:0006351//transcription, DNA-templated;GO:0048869//cellular developmental process;GO:0006779//porphyrin-containing compound biosynthetic process;GO:0009887//organ morphogenesis;GO:0009725//response to hormone	K10666//E3 ubiquitin-protein ligase RNF5 [EC:2.3.2.27];K00218//protochlorophyllide reductase [EC:1.3.1.33]	gi|567218890|ref|XP_006413074.1|//hypothetical protein EUTSA_v10025367mg [Eutrema salsugineum];gi|674903102|emb|CDY29840.1|//BnaA03g48610D [Brassica napus];gi|923556009|ref|XP_013738189.1|//PREDICTED: protochlorophyllide reductase B, chloroplastic-like [Brassica napus]
BnaA09g02580D	1131	90.4491	13.967	-2.69509	0.000104987	0.0141966	Down	GO:0009534//chloroplast thylakoid	NA	NA	K07735//putative transcriptional regulator;K01051//pectinesterase [EC:3.1.1.11]	gi|18406113|ref|NP_566847.1|//uncharacterized protein [Arabidopsis thaliana];gi|674913146|emb|CDY19993.1|//BnaA09g02580D [Brassica napus]
BnaC03g39110D	2323	28.6101	7.84816	-1.8661	0.000428473	0.0379271	Down	GO:0031224//intrinsic component of membrane;GO:0005911//cell-cell junction	NA	NA	K15377//solute carrier family 44 (choline transporter-like protein), member 2/4/5	gi|18400752|ref|NP_566511.1|//plasma-membrane choline transporter family protein [Arabidopsis thaliana];gi|923792797|ref|XP_013684834.1|//PREDICTED: choline transporter-like protein 2 [Brassica napus]
BGI_novel_G002133	1102	33.2836	2.13032	-3.96567	1.91938e-08	2.70444e-05	Down	NA	NA	NA	K12823//ATP-dependent RNA helicase DDX5/DBP2 [EC:3.6.4.13];K11323//histone arginine demethylase JMJD6 [EC:1.14.11.-]	gi|923925932|ref|XP_013731944.1|//PREDICTED: uncharacterized protein LOC106435585 [Brassica napus]
BnaC03g37530D	606	79.6001	27.2866	-1.54458	1.31123e-05	0.00296082	Down	GO:0043231//intracellular membrane-bounded organelle;GO:0005840//ribosome;GO:0005911//cell-cell junction	NA	GO:0006886//intracellular protein transport;GO:0006970//response to osmotic stress	K03626//nascent polypeptide-associated complex subunit alpha	gi|15230476|ref|NP_187845.1|//Nascent polypeptide-associated complex subunit alpha-like protein 1 [Arabidopsis thaliana]
BnaC05g43630D	1715	250.961	50.0042	-2.32734	0.000275126	0.0282139	Down	GO:0031224//intrinsic component of membrane;GO:0005911//cell-cell junction;GO:0016021//integral component of membrane	NA	GO:0006996//organelle organization	K14617//LMBR1 domain-containing protein 1	gi|565483574|ref|XP_006299427.1|//hypothetical protein CARUB_v10015588mg [Capsella rubella];gi|923663000|ref|XP_013648113.1|//PREDICTED: LIMR family protein At3g08930-like isoform X1 [Brassica napus]
BnaC03g23710D	807	58.6152	14.1087	-2.05469	4.03708e-05	0.00695568	Down	GO:0043231//intracellular membrane-bounded organelle	GO:0003676//nucleic acid binding	GO:0042221//response to chemical;GO:0048229//gametophyte development;GO:0006984//ER-nucleus signaling pathway;GO:0006351//transcription, DNA-templated	NA	gi|567215733|ref|XP_006411496.1|//hypothetical protein EUTSA_v10016923mg [Eutrema salsugineum]
BnaA07g19610D	4173	1491.76	511.325	-1.5447	0.000630151	0.0485049	Down	GO:0005911//cell-cell junction;GO:0031090//organelle membrane;GO:0009526//plastid envelope	GO:0031559//oxidosqualene cyclase activity;GO:0046915//transition metal ion transmembrane transporter activity;GO:0015405//P-P-bond-hydrolysis-driven transmembrane transporter activity;GO:0004721//phosphoprotein phosphatase activity;GO:0017111//nucleoside-triphosphatase activity;GO:0032550//purine ribonucleoside binding	GO:0071365//cellular response to auxin stimulus;GO:0009267//cellular response to starvation;GO:0009813//flavonoid biosynthetic process;GO:0043405//regulation of MAP kinase activity;GO:0019762//glucosinolate catabolic process;GO:0052482//defense response by cell wall thickening;GO:0009154//purine ribonucleotide catabolic process;GO:0009755//hormone-mediated signaling pathway;GO:0006694//steroid bi…	K05681//ATP-binding cassette, subfamily G (WHITE), member 2	gi|567118989|ref|XP_006389734.1|//hypothetical protein EUTSA_v10018005mg [Eutrema salsugineum]
BnaC05g44380D	797	29.741	3.79634	-2.96977	0.000166453	0.0194858	Down	GO:0043231//intracellular membrane-bounded organelle;GO:0031224//intrinsic component of membrane	NA	GO:0043094//cellular metabolic compound salvage	NA	gi|922480816|ref|XP_013638264.1|//PREDICTED: uncharacterized protein LOC106343561 [Brassica oleracea var. oleracea];gi|565482728|ref|XP_006299004.1|//hypothetical protein CARUB_v10015130mg [Capsella rubella]
BnaC08g43440D	1284	371.869	41.9452	-3.14822	1.07841e-05	0.00257543	Down	GO:0031981//nuclear lumen;GO:0031090//organelle membrane;GO:0005911//cell-cell junction;GO:0009536//plastid;GO:0005737//cytoplasm	GO:0008135//translation factor activity, RNA binding;GO:0005515//protein binding;GO:0017111//nucleoside-triphosphatase activity;GO:0003746//translation elongation factor activity;GO:0005525//GTP binding;GO:0032550//purine ribonucleoside binding;GO:0003924//GTPase activity	GO:0009154//purine ribonucleotide catabolic process;GO:0006412//translation;GO:0006414//translational elongation;GO:0010038//response to metal ion	K03231//elongation factor 1-alpha	gi|8778823|gb|AAF79822.1|AC026875_2//T6D22.2 [Arabidopsis thaliana];gi|241740172|gb|ACS68201.1|//elongation factor 1 alpha [Brassica napus]
BnaA06g26420D	1281	45.7883	12.714	-1.84856	0.000318647	0.0310928	Down	GO:0043231//intracellular membrane-bounded organelle;GO:0043234//protein complex;GO:0015630//microtubule cytoskeleton	GO:0017111//nucleoside-triphosphatase activity;GO:0005198//structural molecule activity;GO:0032550//purine ribonucleoside binding	GO:0006006//glucose metabolic process;GO:0006928//movement of cell or subcellular component;GO:0051603//proteolysis involved in cellular protein catabolic process;GO:0006970//response to osmotic stress;GO:0009154//purine ribonucleotide catabolic process;GO:0006996//organelle organization;GO:0043623//cellular protein complex assembly	K07375//tubulin beta	gi|18420724|ref|NP_568437.1|//tubulin beta-8 chain [Arabidopsis thaliana]
BGI_novel_G002077	2880	19.5257	2.52171	-2.95289	0.000321637	0.0313411	Down	NA	NA	NA	K17479//glutaredoxin domain-containing cysteine-rich protein 1;K11593//eukaryotic translation initiation factor 2C;K17917//sorting nexin-1/2	gi|5732064|gb|AAD48963.1|AF147263_5//contains similarity to transposases [Arabidopsis thaliana]
BnaC05g45830D	1545	27.4642	3.20709	-3.09821	8.9921e-05	0.0127912	Down	NA	NA	GO:0007154//cell communication	K04733//interleukin-1 receptor-associated kinase 4 [EC:2.7.11.1];K16224//senescence-induced receptor-like serine/threonine-protein kinase;K04730//interleukin-1 receptor-associated kinase 1 [EC:2.7.11.1]	gi|567202559|ref|XP_006408001.1|//hypothetical protein EUTSA_v10020522mg [Eutrema salsugineum]
BnaA08g01250D	1026	464.298	156.421	-1.56961	0.000493637	0.0408376	Down	GO:0030312//external encapsulating structure;GO:0005576//extracellular region;GO:0009536//plastid	GO:0016615//malate dehydrogenase activity;GO:0046914//transition metal ion binding;GO:0036094//small molecule binding	GO:0043648//dicarboxylic acid metabolic process;GO:0006007//glucose catabolic process;GO:0006970//response to osmotic stress;GO:0043094//cellular metabolic compound salvage;GO:0009060//aerobic respiration;GO:0006996//organelle organization;GO:0006952//defense response;GO:0010038//response to metal ion;GO:0042044//fluid transport	K00026//malate dehydrogenase [EC:1.1.1.37]	gi|565495262|ref|XP_006305270.1|//hypothetical protein CARUB_v10009646mg [Capsella rubella]
BnaA01g28810D	831	41.5825	13.1357	-1.66248	0.000521538	0.0423305	Down	GO:0005618//cell wall;GO:0005576//extracellular region;GO:0009536//plastid	GO:0005488//binding	GO:0050832//defense response to fungus;GO:0010243//response to organonitrogen compound;GO:0009628//response to abiotic stimulus	K04730//interleukin-1 receptor-associated kinase 1 [EC:2.7.11.1]	gi|567198913|ref|XP_006406985.1|//hypothetical protein EUTSA_v10021294mg [Eutrema salsugineum]
BnaC05g02150D	753	149.995	37.1376	-2.01396	8.44456e-06	0.00217127	Down	GO:0043231//intracellular membrane-bounded organelle;GO:0005618//cell wall;GO:0005911//cell-cell junction;GO:0031225//anchored component of membrane	NA	GO:0016129//phytosteroid biosynthetic process;GO:0010053//root epidermal cell differentiation	K19519//transforming growth factor-beta-induced protein;K06464;K03456//serine/threonine-protein phosphatase 2A regulatory subunit A;K06588//null	gi|118197454|gb|ABK78690.1|//unknown [Brassica rapa]
BnaA09g41640D	2883	134.819	46.9681	-1.52127	0.00035652	0.0336241	Down	GO:0009536//plastid	GO:0034062//RNA polymerase activity;GO:0003676//nucleic acid binding	GO:0010467//gene expression	K10908//DNA-directed RNA polymerase, mitochondrial [EC:2.7.7.6]	gi|567191409|ref|XP_006404912.1|//hypothetical protein EUTSA_v10000030mg [Eutrema salsugineum]
BnaC08g48020D	1449	75.4864	6.25647	-3.5928	7.33091e-07	0.000385425	Down	NA	NA	NA	K13100//pre-mRNA-splicing factor CWC22;K04730//interleukin-1 receptor-associated kinase 1 [EC:2.7.11.1];K00128//aldehyde dehydrogenase (NAD+) [EC:1.2.1.3];K06630//14-3-3 protein epsilon	gi|923732344|ref|XP_013668486.1|//PREDICTED: uncharacterized protein LOC106372747 [Brassica napus];gi|567181200|ref|XP_006402102.1|//hypothetical protein EUTSA_v10015762mg [Eutrema salsugineum]
BnaC05g44780D	939	58.3136	8.64471	-2.75394	0.00016242	0.0192637	Down	NA	NA	NA	K00988//ATP adenylyltransferase [EC:2.7.7.53]	gi|567201998|ref|XP_006407855.1|//hypothetical protein EUTSA_v10021140mg [Eutrema salsugineum]
BnaC07g11200D	1311	53.5162	11.4744	-2.22155	1.80508e-05	0.00382502	Down	GO:0031224//intrinsic component of membrane	GO:0015171//amino acid transmembrane transporter activity	GO:0006865//amino acid transport;GO:0009628//response to abiotic stimulus	K19476//vacuolar protein sorting-associated protein IST1;K14209//solute carrier family 36 (proton-coupled amino acid transporter)	gi|567147437|ref|XP_006415799.1|//hypothetical protein EUTSA_v10007648mg [Eutrema salsugineum]
BnaA09g26140D	396	1039.73	131.484	-2.98325	0.000290419	0.0292708	Down	GO:0009521//photosystem;GO:0009534//chloroplast thylakoid	GO:0046906//tetrapyrrole binding	GO:0000097//sulfur amino acid biosynthetic process;GO:0006873//cellular ion homeostasis;GO:0030001//metal ion transport	K02698//photosystem I subunit X	gi|567146314|ref|XP_006415479.1|//hypothetical protein EUTSA_v10009090mg [Eutrema salsugineum]
BnaC04g48220D	2560	89.9238	34.1687	-1.39603	0.000207037	0.0227551	Down	GO:0043231//intracellular membrane-bounded organelle	NA	GO:0000097//sulfur amino acid biosynthetic process	K04733//interleukin-1 receptor-associated kinase 4 [EC:2.7.11.1];K04730//interleukin-1 receptor-associated kinase 1 [EC:2.7.11.1]	gi|923802539|ref|XP_013687882.1|//PREDICTED: uncharacterized protein LOC106391726 [Brassica napus];gi|567215725|ref|XP_006411492.1|//hypothetical protein EUTSA_v10016357mg [Eutrema salsugineum]
BnaA05g33920D	948	22.2065	2.67019	-3.05597	0.00019257	0.0217068	Down	NA	NA	NA	K03695//ATP-dependent Clp protease ATP-binding subunit ClpB	gi|15232098|ref|NP_186785.1|//uncharacterized protein [Arabidopsis thaliana]
BGI_novel_G002978	1381	491.841	234.728	-1.0672	0.000131775	0.0168488	Down	NA	NA	NA	NA	gi|195970402|gb|ACG60689.1|//putative retroelement pol polyprotein-like protein [Brassica oleracea var. alboglabra]
BnaC06g20930D	1137	36.8709	8.44611	-2.12612	4.06759e-05	0.00696532	Down	GO:0044444//cytoplasmic part	GO:0008168//methyltransferase activity	GO:0009699//phenylpropanoid biosynthetic process	K13066//caffeic acid 3-O-methyltransferase [EC:2.1.1.68]	gi|297839615|ref|XP_002887689.1|//O-methyltransferase family 2 protein [Arabidopsis lyrata subsp. lyrata]
BnaC09g14580D	1272	21.0715	2.77866	-2.92283	0.000374851	0.034794	Down	GO:0043234//protein complex;GO:0044444//cytoplasmic part	GO:0046912//transferase activity, transferring acyl groups, acyl groups converted into alkyl on transfer;GO:0004774//succinate-CoA ligase activity;GO:0032550//purine ribonucleoside binding	GO:0005982//starch metabolic process;GO:0000097//sulfur amino acid biosynthetic process;GO:0016192//vesicle-mediated transport;GO:0006779//porphyrin-containing compound biosynthetic process;GO:0030243//cellulose metabolic process;GO:0048827//phyllome development;GO:0006084//acetyl-CoA metabolic process;GO:0006633//fatty acid biosynthetic process;GO:0043479//pigment accumulation in tissues in resp…	K01648//ATP citrate (pro-S)-lyase [EC:2.3.3.8]	gi|567128889|ref|XP_006392112.1|//hypothetical protein EUTSA_v10023479mg [Eutrema salsugineum]
BnaC09g08390D	1128	2729.7	707.163	-1.94863	1.19996e-05	0.00278087	Down	GO:0005911//cell-cell junction;GO:0005576//extracellular region;GO:0009534//chloroplast thylakoid	GO:0005488//binding	GO:0010876//lipid localization	K02883//large subunit ribosomal protein L18e;K14709//solute carrier family 39 (zinc transporter), member 1/2/3;K11855//ubiquitin carboxyl-terminal hydrolase 36/42 [EC:3.4.19.12]	gi|674952250|emb|CDX81428.1|//BnaC09g08390D [Brassica napus];gi|567208926|ref|XP_006409710.1|//hypothetical protein EUTSA_v10022809mg [Eutrema salsugineum]
BnaC05g45770D	606	82.1649	5.13803	-3.99923	1.08268e-07	0.000100363	Down	GO:0044429//mitochondrial part	GO:0016209//antioxidant activity;GO:0016705//oxidoreductase activity, acting on paired donors, with incorporation or reduction of molecular oxygen	GO:0006007//glucose catabolic process;GO:0006950//response to stress;GO:0045333//cellular respiration;GO:0010038//response to metal ion	K03386//peroxiredoxin (alkyl hydroperoxide reductase subunit C) [EC:1.11.1.15];K11187//peroxiredoxin 5, atypical 2-Cys peroxiredoxin [EC:1.11.1.15]	gi|297833346|ref|XP_002884555.1|//hypothetical protein ARALYDRAFT_477906 [Arabidopsis lyrata subsp. lyrata]
BnaC07g21980D	1620	25.4724	4.85571	-2.39118	0.000562163	0.0449036	Down	GO:0005887//integral component of plasma membrane	GO:0008515//sucrose transmembrane transporter activity	GO:0055085//transmembrane transport;GO:0015770//sucrose transport	K15378//solute carrier family 45, member 1/2/4	gi|922543336|ref|XP_013599420.1|//PREDICTED: sucrose transport protein SUC3 isoform X1 [Brassica oleracea var. oleracea];gi|567142951|ref|XP_006395753.1|//hypothetical protein EUTSA_v10003879mg [Eutrema salsugineum]
BnaC05g43350D	906	27.193	3.75328	-2.85701	0.00048541	0.0404228	Down	NA	GO:0003676//nucleic acid binding	NA	K12133//MYB-related transcription factor LHY	gi|674891155|emb|CDY41598.1|//BnaC05g43350D [Brassica napus];gi|297829494|ref|XP_002882629.1|//myb family transcription factor [Arabidopsis lyrata subsp. lyrata]
BnaC09g19280D	1413	617.041	296.627	-1.05672	0.000418056	0.0373288	Down	GO:0009532//plastid stroma;GO:0009526//plastid envelope	GO:0004312//fatty acid synthase activity	GO:0007275//multicellular organism development;GO:0006631//fatty acid metabolic process;GO:0009658//chloroplast organization	K09458//3-oxoacyl-[acyl-carrier-protein] synthase II [EC:2.3.1.179]	gi|567168251|ref|XP_006398324.1|//hypothetical protein EUTSA_v10000874mg [Eutrema salsugineum]
BnaC03g32220D	1434	43.0059	12.3959	-1.79467	0.000385793	0.0355288	Down	GO:0009536//plastid	NA	NA	K13217//pre-mRNA-processing factor 39	gi|567204498|ref|XP_006408555.1|//hypothetical protein EUTSA_v10020344mg [Eutrema salsugineum]
BnaC05g47760D	1251	45.0436	4.83245	-3.2205	6.32683e-05	0.00986131	Down	GO:0043231//intracellular membrane-bounded organelle	GO:0005488//binding;GO:0001071//nucleic acid binding transcription factor activity	GO:0009845//seed germination;GO:0006351//transcription, DNA-templated;GO:0006972//hyperosmotic response;GO:0009685//gibberellin metabolic process;GO:0006631//fatty acid metabolic process;GO:0009312//oligosaccharide biosynthetic process;GO:0031323//regulation of cellular metabolic process;GO:0009740//gibberellic acid mediated signaling pathway;GO:2000034//regulation of seed maturation	K14494//DELLA protein	gi|429843379|gb|AGA16543.1|//DELLA protein RGL2, partial [Sisymbrium officinale]
BnaC05g41260D	4080	37.0988	3.45719	-3.4237	1.17386e-05	0.00276587	Down	GO:0043231//intracellular membrane-bounded organelle;GO:0005634//nucleus	GO:0097159//organic cyclic compound binding;GO:0003676//nucleic acid binding	GO:0006464//cellular protein modification process;GO:0009756//carbohydrate mediated signaling;GO:0009793//embryo development ending in seed dormancy;GO:0006402//mRNA catabolic process	K12830//splicing factor 3B subunit 3	gi|567200307|ref|XP_006407388.1|//hypothetical protein EUTSA_v10019900mg [Eutrema salsugineum];gi|923629460|ref|XP_013750111.1|//PREDICTED: pre-mRNA-splicing factor prp12-like [Brassica napus]
BnaA09g05400D	648	116.342	36.3311	-1.6791	3.88811e-07	0.000253631	Down	NA	NA	GO:0006351//transcription, DNA-templated	K13035//beta-cyano-L-alanine hydratase/nitrilase [EC:3.5.5.4 4.2.1.65];K16221//transcription factor TCP21 (protein CCA1 HIKING EXPEDITION)	gi|567138780|ref|XP_006394596.1|//hypothetical protein EUTSA_v10004796mg [Eutrema salsugineum]
BnaC02g32230D	1420	133.838	56.891	-1.23422	0.000153017	0.0184989	Down	GO:0009532//plastid stroma;GO:0009526//plastid envelope	GO:0004312//fatty acid synthase activity	GO:0007275//multicellular organism development;GO:0006631//fatty acid metabolic process;GO:0009658//chloroplast organization	K09458//3-oxoacyl-[acyl-carrier-protein] synthase II [EC:2.3.1.179]	gi|567168251|ref|XP_006398324.1|//hypothetical protein EUTSA_v10000874mg [Eutrema salsugineum];gi|674945707|emb|CDX87726.1|//BnaC02g32230D [Brassica napus]
BnaC07g38190D	864	113.664	47.6273	-1.25491	0.000237164	0.0253158	Down	GO:0031224//intrinsic component of membrane;GO:0005911//cell-cell junction;GO:0009526//plastid envelope	GO:0005372//water transmembrane transporter activity;GO:0005488//binding	GO:0000041//transition metal ion transport;GO:0009267//cellular response to starvation;GO:0006007//glucose catabolic process;GO:0009746//response to hexose;GO:0016129//phytosteroid biosynthetic process;GO:0006970//response to osmotic stress;GO:0006996//organelle organization;GO:0006637//acyl-CoA metabolic process;GO:0010038//response to metal ion;GO:0042044//fluid transport;GO:0070838//divalent m…	K09872//aquaporin PIP	gi|565444848|ref|XP_006284249.1|//hypothetical protein CARUB_v10005414mg [Capsella rubella]
BnaAnng09360D	5933	55.8631	11.7568	-2.24841	1.99162e-05	0.00413898	Down	NA	NA	NA	K14792//rRNA biogenesis protein RRP5	gi|923515761|ref|XP_013646653.1|//PREDICTED: protein RRP5 homolog [Brassica napus];gi|12322020|gb|AAG51058.1|AC069473_20//rRNA biogenesis protein, putative, 3' partial; 75505-85642 [Arabidopsis thaliana];gi|674884598|emb|CDY47904.1|//BnaAnng09360D [Brassica napus]
BnaCnng65060D	1398	21.237	2.6173	-3.02043	0.000230396	0.0247433	Down	GO:0044424//intracellular part	GO:0004672//protein kinase activity;GO:0032550//purine ribonucleoside binding	GO:0006605//protein targeting;GO:0000902//cell morphogenesis;GO:0070646//protein modification by small protein removal;GO:0003006//developmental process involved in reproduction;GO:0042445//hormone metabolic process;GO:0042743//hydrogen peroxide metabolic process;GO:0022622//root system development;GO:0016192//vesicle-mediated transport;GO:0009725//response to hormone;GO:0006796//phosphate-contai…	K00924	gi|567155617|ref|XP_006418128.1|//hypothetical protein EUTSA_v10007554mg [Eutrema salsugineum]
BnaA05g34080D	1593	841.107	139.389	-2.59318	7.17188e-06	0.00194333	Down	GO:0009532//plastid stroma	GO:0016765//transferase activity, transferring alkyl or aryl (other than methyl) groups;GO:0043168//anion binding	GO:0000097//sulfur amino acid biosynthetic process	K01739//cystathionine gamma-synthase [EC:2.5.1.48]	gi|567204181|ref|XP_006408463.1|//hypothetical protein EUTSA_v10020394mg [Eutrema salsugineum]
BnaAnng32870D	1509	21.3511	2.88208	-2.88913	0.00044135	0.0382926	Down	NA	NA	GO:0009416//response to light stimulus;GO:0009606//tropism	K17491//protein phosphatase 4 regulatory subunit 3	gi|923827422|ref|XP_013696341.1|//PREDICTED: serine/threonine-protein phosphatase 4 regulatory subunit 3-like isoform X2 [Brassica napus];gi|297833446|ref|XP_002884605.1|//binding protein [Arabidopsis lyrata subsp. lyrata]
BnaC06g43970D	1167	136.897	61.4694	-1.15515	0.000205507	0.0226576	Down	GO:0031090//organelle membrane;GO:0000325//plant-type vacuole	NA	GO:0009826//unidimensional cell growth;GO:0009746//response to hexose;GO:0006970//response to osmotic stress;GO:0045764//positive regulation of cellular amino acid metabolic process;GO:0060918//auxin transport;GO:0048588//developmental cell growth;GO:0032535//regulation of cellular component size;GO:0005976//polysaccharide metabolic process;GO:0045229//external encapsulating structure organizatio…	K02940//large subunit ribosomal protein L9e;K01623//fructose-bisphosphate aldolase, class I [EC:4.1.2.13]	gi|565489291|ref|XP_006302285.1|//hypothetical protein CARUB_v10020328mg, partial [Capsella rubella]
BnaA02g17670D	1119	160.952	37.2009	-2.11322	6.41815e-05	0.00993422	Down	GO:0044444//cytoplasmic part	GO:0016628//oxidoreductase activity, acting on the CH-CH group of donors, NAD or NADP as acceptor;GO:0032553//ribonucleotide binding	GO:0014070//response to organic cyclic compound;GO:0010260//organ senescence;GO:0006631//fatty acid metabolic process;GO:0006950//response to stress;GO:0010038//response to metal ion;GO:0009694//jasmonic acid metabolic process	K05894//12-oxophytodienoic acid reductase [EC:1.3.1.42]	gi|297839543|ref|XP_002887653.1|//12-oxophytodienoate reductase 1 [Arabidopsis lyrata subsp. lyrata]
BnaA08g16790D	3102	36.0147	5.71012	-2.65699	0.000305958	0.0303008	Down	GO:0015630//microtubule cytoskeleton;GO:0009536//plastid	GO:0003774//motor activity;GO:0046914//transition metal ion binding;GO:0032550//purine ribonucleoside binding	GO:0006928//movement of cell or subcellular component;GO:0006952//defense response;GO:0006073//cellular glucan metabolic process;GO:0048511//rhythmic process	K11498//centromeric protein E	gi|674943256|emb|CDX90305.1|//BnaA08g16790D [Brassica napus];gi|567216146|ref|XP_006411702.1|//hypothetical protein EUTSA_v10024289mg [Eutrema salsugineum]
BnaC08g42700D	1476	18.1243	2.40973	-2.91098	0.000393292	0.0358419	Down	GO:0043231//intracellular membrane-bounded organelle;GO:0005634//nucleus	GO:0003677//DNA binding;GO:0005515//protein binding;GO:0003700//transcription factor activity, sequence-specific DNA binding;GO:0001071//nucleic acid binding transcription factor activity;GO:0003676//nucleic acid binding;GO:0046983//protein dimerization activity	GO:0010017//red or far-red light signaling pathway;GO:0031539//positive regulation of anthocyanin metabolic process;GO:0006355//regulation of transcription, DNA-templated;GO:0009416//response to light stimulus;GO:0006351//transcription, DNA-templated;GO:0048511//rhythmic process;GO:0009606//tropism;GO:0031325//positive regulation of cellular metabolic process;GO:0010476//gibberellin mediated sign…	K12126//phytochrome-interacting factor 3	gi|567153693|ref|XP_006417565.1|//hypothetical protein EUTSA_v10007343mg [Eutrema salsugineum];gi|922543548|ref|XP_013599535.1|//PREDICTED: transcription factor PIF3-like [Brassica oleracea var. oleracea]
BnaC01g06000D	1817	170.187	81.3822	-1.06433	0.000640308	0.0490864	Down	GO:0009532//plastid stroma	GO:0043168//anion binding;GO:0016742//hydroxymethyl-, formyl- and related transferase activity	GO:0006730//one-carbon metabolic process;GO:0009069//serine family amino acid metabolic process;GO:0006163//purine nucleotide metabolic process	K00600//glycine hydroxymethyltransferase [EC:2.1.2.1]	gi|565442541|ref|XP_006283519.1|//hypothetical protein CARUB_v10004571mg [Capsella rubella];gi|674964391|emb|CDX68853.1|//BnaC01g06000D [Brassica napus]
BnaCnng34300D	1260	15.7711	2.01052	-2.97165	0.000199364	0.0222589	Down	GO:0043231//intracellular membrane-bounded organelle;GO:0031234//extrinsic component of cytoplasmic side of plasma membrane;GO:0043234//protein complex	GO:0005488//binding	GO:0007154//cell communication	K03363//cell division cycle 20, cofactor of APC complex	gi|565443136|ref|XP_006283703.1|//hypothetical protein CARUB_v10004774mg [Capsella rubella]
BnaC05g44550D	3299	170.879	45.6998	-1.90271	0.000431122	0.0380137	Down	GO:0016021//integral component of membrane;GO:0031227//intrinsic component of endoplasmic reticulum membrane	GO:0043169//cation binding;GO:0046872//metal ion binding;GO:0016787//hydrolase activity;GO:0005524//ATP binding;GO:0019829//cation-transporting ATPase activity;GO:0032550//purine ribonucleoside binding	GO:0000041//transition metal ion transport;GO:0009152//purine ribonucleotide biosynthetic process;GO:0010038//response to metal ion;GO:0070838//divalent metal ion transport;GO:0030003//cellular cation homeostasis	K01537//Ca2+-transporting ATPase [EC:3.6.3.8]	gi|567154385|ref|XP_006417763.1|//hypothetical protein EUTSA_v10006641mg [Eutrema salsugineum];gi|674905055|emb|CDY28053.1|//BnaC05g44550D [Brassica napus]
BnaC06g05270D	762	163.735	5.87667	-4.80022	5.52703e-16	1.29795e-11	Down	GO:0005618//cell wall;GO:0031090//organelle membrane;GO:0005911//cell-cell junction;GO:0000322//storage vacuole;GO:0009526//plastid envelope;GO:0000325//plant-type vacuole	GO:0042887//amide transmembrane transporter activity;GO:0005372//water transmembrane transporter activity;GO:0005275//amine transmembrane transporter activity	GO:0006970//response to osmotic stress;GO:0015840//urea transport;GO:0006873//cellular ion homeostasis;GO:0006996//organelle organization;GO:0042044//fluid transport;GO:0070838//divalent metal ion transport	K09873//aquaporin TIP	gi|567132380|ref|XP_006392950.1|//hypothetical protein EUTSA_v10011730mg [Eutrema salsugineum]
BnaCnng19100D	1410	83.136	15.2918	-2.44271	0.000132512	0.0168818	Down	GO:0043231//intracellular membrane-bounded organelle;GO:0031224//intrinsic component of membrane	GO:0008194//UDP-glycosyltransferase activity;GO:0042285//xylosyltransferase activity;GO:0005488//binding	GO:0009826//unidimensional cell growth;GO:0065008//regulation of biological quality;GO:0019758//glycosinolate biosynthetic process;GO:0045229//external encapsulating structure organization;GO:0048588//developmental cell growth;GO:0009250//glucan biosynthetic process;GO:0043479//pigment accumulation in tissues in response to UV light	K08238//xyloglucan 6-xylosyltransferase [EC:2.4.2.39]	gi|567161440|ref|XP_006396461.1|//hypothetical protein EUTSA_v10028641mg [Eutrema salsugineum]
BnaC08g42640D	3778	179.637	30.9434	-2.53738	0.000169625	0.0197852	Down	GO:0005911//cell-cell junction;GO:0009536//plastid	GO:0052689//carboxylic ester hydrolase activity;GO:0004812//aminoacyl-tRNA ligase activity;GO:0032550//purine ribonucleoside binding	GO:0006418//tRNA aminoacylation for protein translation;GO:0006448//regulation of translational elongation;GO:0006596//polyamine biosynthetic process	K01869//leucyl-tRNA synthetase [EC:6.1.1.4]	gi|567153654|ref|XP_006417554.1|//hypothetical protein EUTSA_v10006633mg [Eutrema salsugineum];gi|674910428|emb|CDY22630.1|//BnaC08g42640D [Brassica napus]
BnaC05g46600D	1143	14.7711	2.0729	-2.83305	0.000458937	0.039191	Down	GO:0005576//extracellular region	GO:0016787//hydrolase activity	GO:0044238//primary metabolic process	K10396//kinesin family member 5;K01206//alpha-L-fucosidase [EC:3.2.1.51]	gi|567202934|ref|XP_006408104.1|//hypothetical protein EUTSA_v10020927mg [Eutrema salsugineum]
[truncated: 136 more rows]

## Sheet: CK-R vs. D-R(fold change >2)
GeneID	Length	CK-R-Expression	D-R-Expression	log2FoldChange(D-R/CK-R)	Pvalue	Padj	Up/Down-Regulation	Cellular Component	Molecular Function	Biological Process	Kegg Orthology	Nr Description
[truncated: 3,879 more rows]

[truncated: 6 more sheets: CK-L vs. S-L(fold change >2), CK-L vs. D-L(fold change>4), CK-R vs. S-R(fold change >2), CK-R vs. D-R(fold change>4), CK-L vs. S-L(fold chnage>4), CK-R vs. S-R(fold change>4)]
