# Supplementary material for: Physiological and Transcriptional Responses of Industrial Rapeseed (Brassica napus) Seedlings to Drought and Salinity Stress
Source: Int J Mol Sci. 2019 Nov 9;20(22):5604. doi: 10.3390/ijms20225604 (PMC6888191; doi:10.3390/ijms20225604)
Supplement: Supplementary file 1 [file ijms-20-05604-s001.zip › Supplementary Materials/Table S2. Summary of TF-coding genes.xls]

## Sheet: CK-L vs. D-L
Table S2. Summary of TF-coding genes in CK-L vs. DL
Gene ID	Up/Down-Regulation	TF family
BnaC07g40860D	Up	NAC
BnaA09g07610D	Up	FHA
BnaC03g01730D	Up	MYB
BnaC03g01730D	Up	MYB-related
BnaA01g16400D	Up	NAC
BnaC07g16190D	Up	AP2-EREBP
BnaA10g21850D	Up	GRAS
BnaA06g01350D	Up	Trihelix
BnaA03g48570D	Up	NAC
BnaA06g02490D	Up	bHLH
BnaC09g07550D	Up	FHA
BnaC08g36840D	Up	Tify
BnaC08g36840D	Up	Tify
BnaA05g03380D	Up	RWP-RK
BnaC07g30280D	Up	Sigma70-like
BnaC07g30280D	Up	Sigma70-like
BnaC08g19610D	Up	PLATZ
BnaC08g19610D	Up	PLATZ
BnaC04g53290D	Up	MADS
BnaC04g53290D	Up	MADS
BnaC07g13600D	Up	MYB
BnaC07g13600D	Up	MYB-related
BnaC02g40000D	Up	C2C2-GATA
BnaA07g23750D	Up	Tify
BnaC05g16290D	Up	PLATZ
BnaC05g16290D	Up	PLATZ
BnaA05g01520D	Up	bZIP
BnaA05g01520D	Up	bZIP
BnaA05g01520D	Up	bZIP
BnaA07g32900D	Up	PLATZ
BnaA07g32900D	Up	PLATZ
BnaA03g10980D	Up	WRKY
BnaA03g10980D	Up	WRKY
BnaC06g05910D	Up	NAC
BnaC06g05910D	Up	NAC
BnaA08g13620D	Up	G2-like
BnaA08g13620D	Up	MYB
BnaA08g13620D	Up	G2-like
BnaA08g13620D	Up	MYB
BnaC06g12550D	Up	NAC
BnaC04g01070D	Up	bZIP
BnaC04g01070D	Up	bZIP
BnaC04g01070D	Up	bZIP
BnaC06g05920D	Up	NAC
BnaC06g04380D	Up	bHLH
BnaC07g14700D	Up	PLATZ
BnaC07g14700D	Up	PLATZ
BnaC05g05560D	Up	LOB
BnaA04g24390D	Down	bHLH
BnaC08g29000D	Down	bZIP
BnaA03g19810D	Down	bZIP
BnaA03g19810D	Down	bZIP
BnaC09g47560D	Down	TCP
BnaA10g30200D	Down	AP2-EREBP
BnaA09g37270D	Down	bZIP
BnaC05g44310D	Down	C2C2-CO-like
BnaC05g44310D	Down	C2C2-CO-like
BnaC03g23710D	Down	bZIP
BnaC05g44780D	Down	FHA
BnaC05g43350D	Down	MYB
BnaC05g43350D	Down	MYB-related
BnaC05g43350D	Down	MYB
BnaC05g43350D	Down	MYB-related
BnaC05g47760D	Down	GRAS
BnaA09g05400D	Down	TCP
BnaC08g42700D	Down	bHLH
BnaC08g42700D	Down	bHLH
BnaC07g24640D	Down	LOB
BnaC07g24640D	Down	LOB
BnaC05g44630D	Down	bHLH
BGI_novel_G001463	Down	FAR1
BGI_novel_G001534	Down	TCP
BnaC02g01170D	Down	TCP
BnaC05g47520D	Down	G2-like
BnaC05g47520D	Down	MYB
BnaC05g47520D	Down	G2-like
BnaC05g47520D	Down	MYB
BnaC01g36440D	Down	TCP

## Sheet: CK-R vs. D-R
Table S2. Summary of TF-coding genes in CK-R vs. DR
Gene ID	Up/Down-Regulation	TF family
BnaA03g21390D	Up	WRKY
BnaC09g49920D	Up	AP2-EREBP
BnaC09g49920D	Up	AP2-EREBP
BnaA09g27780D	Up	C2H2
BnaC04g47070D	Up	AP2-EREBP
BnaA03g04160D	Up	WRKY
BnaA06g07470D	Up	AP2-EREBP
BnaC08g49160D	Up	bHLH
BnaC08g49160D	Up	bHLH
BnaC08g49160D	Up	bHLH
BnaC09g04200D	Up	C2C2-CO-like
BnaA07g21680D	Up	AP2-EREBP
BGI_novel_G001145	Up	AP2-EREBP
BnaA06g36250D	Up	G2-like
BnaA06g36250D	Up	MYB
BnaC05g29680D	Up	HSF
BnaA08g30870D	Up	bHLH
BnaA08g30870D	Up	bHLH
BGI_novel_G001269	Up	bHLH
BnaA04g24390D	Up	bHLH
BnaA02g06470D	Up	C2C2-Dof
BnaCnng65380D	Up	MYB
BnaCnng65380D	Up	MYB-related
BnaA03g37160D	Up	G2-like
BnaA03g37160D	Up	MYB
BnaC07g32790D	Up	mTERF
BnaC07g32790D	Up	mTERF
BnaC06g31830D	Up	Tify
BnaC07g40860D	Up	NAC
BnaA08g18790D	Up	C2H2
BnaC07g16290D	Up	bHLH
BnaC07g16290D	Up	bHLH
BnaCnng65920D	Up	PLATZ
BnaA06g40170D	Up	AP2-EREBP
BnaA03g04240D	Up	NAC
BnaCnng66200D	Up	bHLH
BnaA10g01000D	Up	bHLH
BnaA10g01000D	Up	bHLH
BnaC03g61720D	Up	G2-like
BnaC03g61720D	Up	MYB
BnaC03g61720D	Up	G2-like
BnaC03g61720D	Up	MYB
BnaC02g48800D	Up	AP2-EREBP
BnaC04g00310D	Up	WRKY
BnaCnng67070D	Up	AP2-EREBP
BnaA05g16880D	Up	HSF
BnaC03g77910D	Up	C2C2-Dof
BnaA02g31030D	Up	WRKY
BnaA02g31030D	Up	WRKY
BnaC03g25800D	Up	WRKY
BnaA01g30340D	Up	G2-like
BnaA01g30340D	Up	MYB
BnaA01g30340D	Up	G2-like
BnaA01g30340D	Up	MYB
BnaA03g00390D	Up	Trihelix
BnaA07g08440D	Up	AP2-EREBP
BnaA02g25110D	Up	AP2-EREBP
BnaC06g33800D	Up	MYB
BnaC06g33800D	Up	MYB-related
BnaA06g40180D	Up	PLATZ
BnaC03g51750D	Up	MYB
BnaC03g51750D	Up	MYB-related
BnaC03g51750D	Up	MYB
BnaC03g51750D	Up	MYB-related
BnaA06g13250D	Up	Tify
BnaC06g43410D	Up	NAC
BnaC06g17850D	Up	C2C2-GATA
BnaCnng14290D	Up	HSF
BnaCnng14290D	Up	HSF
BnaC02g43290D	Up	AP2-EREBP
BnaC07g46430D	Up	MYB
BnaC07g46430D	Up	MYB-related
BnaA10g22680D	Up	NAC
BnaA10g22680D	Up	NAC
BnaA02g13710D	Up	bHLH
BnaA03g41550D	Up	HSF
BnaC03g05760D	Up	WRKY
BnaA06g22900D	Up	NAC
BnaA01g16400D	Up	NAC
BnaA07g30130D	Up	AP2-EREBP
BnaC07g01380D	Up	C3H
BnaA03g43640D	Up	WRKY
BnaA03g43640D	Up	WRKY
BnaA04g26970D	Up	WRKY
BnaA02g25910D	Up	ARR-B
BnaA02g25910D	Up	ARR-B
BnaA05g32640D	Up	GRAS
BnaC07g16190D	Up	AP2-EREBP
BnaA02g30040D	Up	C2C2-CO-like
BnaA02g30040D	Up	C2C2-CO-like
BnaA06g14840D	Up	PLATZ
BnaA06g14840D	Up	PLATZ
BnaC08g31700D	Up	C2C2-Dof
BnaC08g31700D	Up	C2C2-Dof
BnaA07g24270D	Up	NAC
BnaA07g24270D	Up	NAC
BnaA03g27980D	Up	LOB
BnaC03g33010D	Up	LOB
BnaC09g47250D	Up	NAC
BnaC06g40170D	Up	WRKY
BnaA04g25110D	Up	RWP-RK
BnaA04g25110D	Up	RWP-RK
BnaA04g25110D	Up	RWP-RK
BnaA04g25110D	Up	RWP-RK
BnaA09g51620D	Up	NAC
BGI_novel_G002686	Up	FAR1
BnaC09g12830D	Up	AP2-EREBP
BnaA08g18380D	Up	AP2-EREBP
BnaA03g48570D	Up	NAC
BnaA06g33730D	Up	WRKY
BnaC02g00990D	Up	NAC
BGI_novel_G001840	Up	C3H
BnaC06g03620D	Up	GRAS
BnaC06g03620D	Up	GRAS
BnaC06g03620D	Up	GRAS
BnaC06g03620D	Up	GRAS
BnaC06g03620D	Up	GRAS
BnaC04g35770D	Up	WRKY
BnaA05g26890D	Up	C3H
BGI_novel_G001654	Up	bHLH
BnaC07g45960D	Up	bHLH
BGI_novel_G003170	Up	bZIP
BnaC05g22860D	Up	MYB
BnaC05g22860D	Up	MYB-related
BnaA05g24390D	Up	AP2-EREBP
BGI_novel_G000291	Up	WRKY
BnaC03g10840D	Up	bZIP
BnaA04g05860D	Up	HSF
BnaA01g24460D	Up	HSF
BnaC04g48980D	Up	RWP-RK
BnaC04g48980D	Up	RWP-RK
BnaC04g48980D	Up	RWP-RK
BnaC04g48980D	Up	RWP-RK
BnaC04g48980D	Up	RWP-RK
BnaC04g48980D	Up	RWP-RK
BnaC08g36840D	Up	Tify
BnaC08g36840D	Up	Tify
BnaC07g35130D	Up	WRKY
BnaC07g22940D	Up	G2-like
BnaC07g22940D	Up	MYB
BnaC07g22940D	Up	G2-like
BnaC07g22940D	Up	MYB
BnaA06g30350D	Up	C2C2-CO-like
BnaA06g30350D	Up	C2C2-CO-like
BnaC06g30320D	Up	G2-like
BnaC06g30320D	Up	MYB
BnaC07g46630D	Up	TAZ
BnaA01g19090D	Up	Tify
BnaA01g19090D	Up	Tify
BnaC02g02310D	Up	AP2-EREBP
BnaA02g15870D	Up	bHLH
BnaA03g37460D	Up	HSF
BnaC01g36330D	Up	AP2-EREBP
BnaA04g27050D	Up	AP2-EREBP
BnaCnng63480D	Up	C2C2-GATA
BnaCnng63480D	Up	C2C2-GATA
BnaA09g12950D	Up	AP2-EREBP
BnaC07g43950D	Up	AP2-EREBP
BnaA03g29470D	Up	MYB
BnaA03g29470D	Up	MYB-related
BnaA07g27330D	Up	G2-like
BnaA07g27330D	Up	MYB
BnaA03g54130D	Up	TAZ
BnaC05g38410D	Up	AP2-EREBP
BnaA09g17030D	Up	C3H
BnaC08g18080D	Up	MYB
BnaC08g18080D	Up	MYB-related
BnaC08g18080D	Up	MYB
BnaC08g18080D	Up	MYB-related
BnaC08g18080D	Up	MYB
BnaC08g18080D	Up	MYB-related
BnaC08g18080D	Up	MYB
BnaC08g18080D	Up	MYB-related
BnaC09g06610D	Up	AP2-EREBP
BnaC09g07830D	Up	C2H2
BnaA03g02640D	Up	NAC
BnaC05g50970D	Up	C2C2-Dof
BnaC05g50970D	Up	C2C2-Dof
BnaC07g17710D	Up	G2-like
BnaC07g17710D	Up	MYB
BnaA01g00920D	Up	G2-like
BnaA01g00920D	Up	MYB
BnaC09g46030D	Up	AP2-EREBP
BnaC09g46030D	Up	AP2-EREBP
BnaC02g20120D	Up	Tify
BnaA06g25030D	Up	TAZ
BnaA06g25030D	Up	TAZ
BnaA03g18900D	Up	C3H
BnaA03g18900D	Up	C3H
BnaA06g14040D	Up	ARF
BnaC06g12130D	Up	MYB
BnaC06g12130D	Up	MYB-related
BnaC06g12130D	Up	MYB
BnaC06g12130D	Up	MYB-related
BnaC09g34770D	Up	GRAS
BnaC05g33170D	Up	C2H2
BnaA02g14040D	Up	AP2-EREBP
BnaCnng14280D	Up	HSF
BnaC05g35610D	Up	Tify
BnaA07g31220D	Up	MYB
BnaA07g31220D	Up	MYB-related
BnaA04g06200D	Up	MADS
BnaA02g33650D	Up	TAZ
BnaA02g33650D	Up	TAZ
BnaA08g01910D	Up	C2C2-GATA
BnaA08g01910D	Up	C2C2-GATA
BnaC06g35750D	Up	Tify
BnaC06g35750D	Up	Tify
BnaC04g47060D	Up	AP2-EREBP
BnaA10g21970D	Up	MYB
BnaA10g21970D	Up	MYB-related
BnaA10g21970D	Up	MYB
BnaA10g21970D	Up	MYB-related
BnaC03g11570D	Up	C2H2
BnaC05g14810D	Up	Tify
BnaA01g02620D	Up	bHLH
BnaA01g02620D	Up	bHLH
BnaC09g46540D	Up	MADS
BnaC09g46540D	Up	MADS
BnaAnng40920D	Up	AP2-EREBP
BnaA10g25850D	Up	C2H2
BnaC01g01940D	Up	G2-like
BnaC01g01940D	Up	MYB
BnaC01g01940D	Up	G2-like
BnaC01g01940D	Up	MYB
BnaC01g01940D	Up	G2-like
BnaC01g01940D	Up	MYB
BnaA07g25720D	Up	MYB
BnaA07g25720D	Up	MYB-related
BnaC03g71460D	Up	Tify
BnaC03g71460D	Up	Tify
BnaA07g28000D	Up	NAC
BnaCnng63180D	Up	AP2-EREBP
BnaA03g09250D	Up	C2H2
BnaC04g06800D	Up	WRKY
BnaA03g35310D	Up	C2H2
BnaC04g51210D	Up	AP2-EREBP
BnaA01g05060D	Up	WRKY
BnaA09g13370D	Up	WRKY
BnaA10g00280D	Up	NAC
BnaC02g38460D	Up	C2C2-CO-like
BnaC02g38460D	Up	C2C2-CO-like
BnaC02g38460D	Up	C2C2-CO-like
BnaA05g30870D	Up	MYB
BnaA05g30870D	Up	MYB-related
BnaC09g39120D	Up	TUB
BnaC09g39120D	Up	TUB
BnaC03g03620D	Up	MYB
BnaC03g03620D	Up	MYB-related
BnaC03g03620D	Up	MYB
BnaC03g03620D	Up	MYB-related
BnaA05g30930D	Up	C3H
BnaA10g21750D	Up	AP2-EREBP
BnaA10g21750D	Up	AP2-EREBP
BnaA09g18210D	Up	AP2-EREBP
BnaA09g05460D	Up	C2C2-Dof
BnaA04g12700D	Up	AP2-EREBP
BnaA07g23140D	Up	bHLH
BnaA07g23140D	Up	bHLH
BnaA02g18390D	Up	NAC
BnaC02g18390D	Up	G2-like
BnaC02g18390D	Up	MYB
BnaA03g27400D	Up	NAC
BnaA03g27400D	Up	NAC
BnaC03g22460D	Up	C3H
BnaC03g22460D	Up	C3H
BGI_novel_G000017	Up	C3H
BnaC02g42720D	Up	NAC
BnaC01g02070D	Up	BES1
BnaAnng35730D	Up	MYB
BnaAnng35730D	Up	MYB-related
BnaC03g50570D	Up	NAC
BnaA09g02500D	Up	NAC
BnaA09g02500D	Up	NAC
BnaA09g02500D	Up	NAC
BnaC03g00940D	Up	MYB
BnaC03g00940D	Up	MYB-related
BnaC03g00940D	Up	MYB
BnaC03g00940D	Up	MYB-related
BnaC03g00940D	Up	MYB
BnaC03g00940D	Up	MYB-related
BnaA10g16280D	Up	TUB
BnaA10g16280D	Up	TUB
BnaA09g44300D	Up	Tify
BnaA09g44300D	Up	Tify
BnaC09g35160D	Up	C2H2
BnaA06g02700D	Up	GRAS
BnaA06g02700D	Up	GRAS
BnaC09g13680D	Up	WRKY
BnaA01g02720D	Up	AP2-EREBP
BnaAnng06380D	Up	NAC
BnaAnng06380D	Up	NAC
BnaC05g09880D	Up	Trihelix
BnaA09g55570D	Up	C2C2-Dof
BnaA09g55570D	Up	C2C2-Dof
BnaA09g55570D	Up	C2C2-Dof
BnaA09g55570D	Up	C2C2-Dof
BnaA09g55570D	Up	C2C2-Dof
BnaC02g21190D	Up	bHLH
BnaC03g08310D	Up	MYB
BnaC03g08310D	Up	MYB-related
BnaC09g04550D	Up	Sigma70-like
BnaC09g04550D	Up	Sigma70-like
BnaAnng32010D	Up	BES1
BnaA07g00960D	Up	C3H
BnaCnng60520D	Up	AP2-EREBP
BnaA05g01520D	Up	bZIP
BnaA05g01520D	Up	bZIP
BnaA05g01520D	Up	bZIP
BnaA10g25000D	Up	AP2-EREBP
BnaA10g25000D	Up	AP2-EREBP
BnaCnng58050D	Up	Trihelix
BnaC06g28000D	Up	zf-HD
BnaA07g32900D	Up	PLATZ
BnaA07g32900D	Up	PLATZ
BnaC07g38550D	Up	WRKY
BnaC02g26030D	Up	WRKY
BnaA05g27740D	Up	MYB
BnaA05g27740D	Up	MYB-related
BnaA05g27740D	Up	MYB
BnaA05g27740D	Up	MYB-related
BnaA01g26030D	Up	C2H2
BnaC06g05910D	Up	NAC
BnaC06g05910D	Up	NAC
BnaC03g03740D	Up	NAC
BnaC03g52080D	Up	HSF
BnaA01g32900D	Up	LOB
BnaA05g08020D	Up	bZIP
BnaC01g06660D	Up	WRKY
BnaC06g33570D	Up	AP2-EREBP
BnaC06g12550D	Up	NAC
BnaC01g33270D	Up	C2H2
BnaA04g19700D	Up	AP2-EREBP
BnaA04g19700D	Up	AP2-EREBP
BnaA08g01300D	Up	AP2-EREBP
BnaA04g29310D	Up	AP2-EREBP
BnaA04g29310D	Up	AP2-EREBP
BnaC07g14490D	Up	GRAS
BnaC07g14490D	Up	GRAS
BnaA01g32800D	Up	MYB
BnaA01g32800D	Up	MYB-related
BnaA05g34850D	Up	WRKY
BnaC07g26320D	Up	C2C2-CO-like
BnaC07g26320D	Up	C2C2-CO-like
BnaC03g61210D	Up	bHLH
BnaAnng05950D	Up	NAC
BnaA03g47380D	Up	bHLH
BnaA03g47380D	Up	bHLH
BnaA03g18190D	Up	bZIP
BnaA03g18190D	Up	bZIP
BnaA05g20490D	Up	C2H2
BnaC06g37440D	Up	PLATZ
BnaC06g37440D	Up	PLATZ
BnaA02g34370D	Up	AP2-EREBP
BnaC03g43590D	Up	MYB
BnaC03g43590D	Up	MYB-related
BnaA03g53870D	Up	MYB
BnaA03g53870D	Up	MYB-related
BnaC06g05920D	Up	NAC
BnaAnng01320D	Up	AP2-EREBP
BnaAnng01320D	Up	AP2-EREBP
BnaC07g14700D	Up	PLATZ
BnaC07g14700D	Up	PLATZ
BnaCnng67570D	Up	MYB
BnaCnng67570D	Up	MYB-related
BnaCnng67570D	Up	MYB
BnaCnng67570D	Up	MYB-related
BnaC06g24560D	Up	Tify
BnaC04g48190D	Up	bHLH
BGI_novel_G000354	Up	C3H
BnaA01g08890D	Up	ARR-B
BnaA01g08890D	Up	ARR-B
BnaAnng16550D	Up	Trihelix
BnaA02g35660D	Up	G2-like
BnaA02g35660D	Up	MYB
BnaC03g43040D	Up	HSF
BnaC03g43040D	Up	HSF
BnaA07g24230D	Up	C2C2-Dof
BnaA05g29980D	Up	C2C2-CO-like
BnaA05g29980D	Up	C2C2-CO-like
BnaA05g29980D	Up	C2C2-CO-like
BnaA07g28170D	Up	zf-HD
BnaA06g33390D	Up	G2-like
BnaA06g33390D	Up	MYB
BnaC09g10990D	Up	bHLH
BnaC06g30680D	Up	NAC
BnaA08g01830D	Up	C2C2-Dof
BnaA09g12180D	Down	RWP-RK
BnaC09g49710D	Down	MYB
BnaC09g49710D	Down	MYB-related
BnaA08g13860D	Down	AP2-EREBP
BnaA01g05760D	Down	AP2-EREBP
BnaUnng03990D	Down	VOZ
BnaUnng03990D	Down	VOZ
BnaC09g41070D	Down	MYB
BnaC09g41070D	Down	MYB-related
BnaC09g41070D	Down	MYB
BnaC09g41070D	Down	MYB-related
BnaC05g46230D	Down	mTERF
BnaA09g06160D	Down	bHLH
BnaA04g24850D	Down	bHLH
BnaCnng62330D	Down	MYB
BnaCnng62330D	Down	MYB-related
BnaC05g40960D	Down	C3H
BnaA03g24070D	Down	mTERF
BnaA03g24070D	Down	mTERF
BnaA03g24070D	Down	mTERF
BnaA04g02900D	Down	bHLH
BnaC06g15540D	Down	AP2-EREBP
BnaC04g15490D	Down	C2H2
BGI_novel_G000459	Down	G2-like
BGI_novel_G000459	Down	MYB
BnaA10g21850D	Down	GRAS
BnaC09g00370D	Down	mTERF
BnaC09g00370D	Down	mTERF
BnaC05g47140D	Down	WRKY
BnaC08g19370D	Down	RWP-RK
BnaC08g19370D	Down	RWP-RK
BnaC08g19370D	Down	RWP-RK
BnaCnng39690D	Down	AP2-EREBP
BnaCnng01170D	Down	CPP
BnaA06g40940D	Down	RWP-RK
BnaC08g18410D	Down	WRKY
BnaC07g44570D	Down	bHLH
BnaC09g54190D	Down	G2-like
BnaC09g54190D	Down	MYB
BnaC09g54190D	Down	G2-like
BnaC09g54190D	Down	MYB
BnaC09g54190D	Down	G2-like
BnaC09g54190D	Down	MYB
BnaC09g54190D	Down	G2-like
BnaC09g54190D	Down	MYB
BnaC09g54190D	Down	G2-like
BnaC09g54190D	Down	MYB
BnaC07g20410D	Down	Trihelix
BnaC07g20410D	Down	Trihelix
BnaC04g18710D	Down	ARF
BnaC04g18710D	Down	ARF
BnaC04g18710D	Down	ARF
BnaC04g27410D	Down	MYB
BnaC04g27410D	Down	MYB-related
BnaC04g27410D	Down	MYB
BnaC04g27410D	Down	MYB-related
BnaC04g27410D	Down	MYB
BnaC04g27410D	Down	MYB-related
BnaC04g27410D	Down	MYB
BnaC04g27410D	Down	MYB-related
BnaC04g27410D	Down	MYB
BnaC04g27410D	Down	MYB-related
BnaA01g02150D	Down	RWP-RK
BnaA01g02150D	Down	RWP-RK
BnaA01g02150D	Down	RWP-RK
BnaA01g02150D	Down	RWP-RK
BnaA03g41130D	Down	C2C2-GATA
BnaA03g41130D	Down	C2C2-GATA
BnaA03g58260D	Down	TCP
BnaC07g38640D	Down	ARF
BnaC07g38640D	Down	ARF
BnaC08g14080D	Down	C3H
BnaC08g14080D	Down	C3H
BnaC08g14080D	Down	C3H
BnaC05g47270D	Down	G2-like
BnaC05g47270D	Down	MYB
BnaC05g47270D	Down	G2-like
BnaC05g47270D	Down	MYB
BnaC05g47270D	Down	G2-like
BnaC05g47270D	Down	MYB
BnaC01g15800D	Down	ARF
BnaC09g32140D	Down	GRAS
BnaA06g13050D	Down	WRKY
BnaA06g13050D	Down	WRKY
BnaA07g32630D	Down	RWP-RK
BnaA07g32630D	Down	RWP-RK
BnaA07g32630D	Down	RWP-RK
BnaC07g08810D	Down	WRKY
BnaA03g56400D	Down	BBR/BPC
BnaA03g56400D	Down	BBR/BPC
BnaC03g48520D	Down	C2H2
BnaAnng15250D	Down	LOB
BnaA01g13230D	Down	WRKY
BnaC09g34140D	Down	MYB
BnaC09g34140D	Down	MYB-related
BnaC02g00420D	Down	MYB
BnaC02g00420D	Down	MYB-related
BnaC02g00420D	Down	MYB
BnaC02g00420D	Down	MYB-related
BnaC01g03280D	Down	RWP-RK
BnaC01g03280D	Down	RWP-RK
BnaC01g03280D	Down	RWP-RK
BnaC05g43530D	Down	MYB
BnaC05g43530D	Down	MYB-related
BnaA01g13580D	Down	ARF
BnaC01g02200D	Down	MYB
BnaC01g02200D	Down	MYB-related
BnaC07g35270D	Down	TCP
BnaC07g35270D	Down	TCP
BGI_novel_G000499	Down	ARF
BnaA09g04340D	Down	Alfin-like
BnaA05g34110D	Down	WRKY
BnaA05g34110D	Down	WRKY
BnaC05g46800D	Down	MYB
BnaC05g46800D	Down	MYB-related
BnaC05g45450D	Down	TUB
BnaCnng73510D	Down	GRAS
BnaA04g24740D	Down	NAC
BnaA04g24740D	Down	NAC
BnaA10g24770D	Down	MYB
BnaA10g24770D	Down	MYB-related
BnaA04g16280D	Down	bHLH
BnaC05g44310D	Down	C2C2-CO-like
BnaC05g44310D	Down	C2C2-CO-like
BnaC03g38850D	Down	TCP
BnaC03g38850D	Down	TCP
BnaC03g38850D	Down	TCP
BnaC02g01850D	Down	G2-like
BnaC02g01850D	Down	MYB
BnaC05g44780D	Down	FHA
BnaA03g20070D	Down	bHLH
BnaC05g43350D	Down	MYB
BnaC05g43350D	Down	MYB-related
BnaC05g43350D	Down	MYB
BnaC05g43350D	Down	MYB-related
BnaA03g50680D	Down	bHLH
BnaC05g47760D	Down	GRAS
BnaC01g40850D	Down	TCP
BnaA04g17480D	Down	LOB
BnaA04g17480D	Down	LOB
BnaA04g17480D	Down	LOB
BnaC08g42700D	Down	bHLH
BnaC08g42700D	Down	bHLH
BnaC04g14420D	Down	LOB
BnaC04g14420D	Down	LOB
BnaA10g22080D	Down	MADS
BnaA10g22080D	Down	MADS
BnaA10g22080D	Down	MADS
BnaC03g65200D	Down	WRKY
BnaC05g44630D	Down	bHLH
BnaA05g20270D	Down	bHLH
BnaCnng47140D	Down	MYB
BnaCnng47140D	Down	MYB-related
BnaCnng47140D	Down	MYB
BnaCnng47140D	Down	MYB-related
BnaCnng47140D	Down	MYB
BnaCnng47140D	Down	MYB-related
BnaC03g55560D	Down	MYB
BnaC03g55560D	Down	MYB-related
BnaC03g55560D	Down	MYB
BnaC03g55560D	Down	MYB-related
BnaA03g46370D	Down	ARF
BnaA03g46370D	Down	ARF
BnaA03g46370D	Down	ARF
BnaC07g15260D	Down	RWP-RK
BnaC05g16000D	Down	RWP-RK
BnaC05g16000D	Down	RWP-RK
BnaA10g20110D	Down	NAC
BnaC03g12320D	Down	MYB
BnaC03g12320D	Down	MYB-related
BnaC03g12320D	Down	MYB
BnaC03g12320D	Down	MYB-related
BnaC03g12320D	Down	MYB
BnaC03g12320D	Down	MYB-related
BnaA04g02890D	Down	bHLH
BnaA04g02890D	Down	bHLH
BnaA04g02890D	Down	bHLH
BnaC05g47500D	Down	NAC
BnaAnng05130D	Down	LOB
BnaAnng28960D	Down	AP2-EREBP
BnaA03g26100D	Down	bHLH
BnaA01g29050D	Down	TCP
BnaA01g29050D	Down	TCP
BnaC03g73730D	Down	NAC
BnaA10g17890D	Down	MYB
BnaA10g17890D	Down	MYB-related
BnaC05g46410D	Down	MYB
BnaC05g46410D	Down	MYB-related
BnaC05g46410D	Down	MYB
BnaC05g46410D	Down	MYB-related
BnaA07g14080D	Down	C2H2
BnaA03g34290D	Down	AP2-EREBP
BnaA08g21720D	Down	RWP-RK
BnaA08g21720D	Down	RWP-RK
BnaA10g29180D	Down	MYB
BnaA10g29180D	Down	MYB-related
BnaC05g46940D	Down	GeBP
BnaA06g21090D	Down	NAC
BnaA06g21090D	Down	VOZ
BnaA03g32550D	Down	NAC

## Sheet: CK-L vs. S-L
Table S2. Summary of TF-coding genes in CK-L vs. SL
Gene ID	Up/Down-Regulation	TF family
BnaA06g30350D	Down	C2C2-CO-like
BnaA06g30350D	Down	C2C2-CO-like
BnaA10g30200D	Down	AP2-EREBP

## Sheet: CK-R vs. S-R
Table S2. Summary of TF-coding genes in CK-R vs. SR
Gene ID	Up/Down-Regulation	TF family
BnaA03g37160D	Up	G2-like
BnaA03g37160D	Up	MYB
BnaC07g40860D	Up	NAC
BGI_novel_G002686	Up	FAR1
BnaC01g01940D	Up	G2-like
BnaC01g01940D	Up	MYB
BnaC01g01940D	Up	G2-like
BnaC01g01940D	Up	MYB
BnaC01g01940D	Up	G2-like
BnaC01g01940D	Up	MYB
BnaA09g02500D	Up	NAC
BnaA09g02500D	Up	NAC
BnaA09g02500D	Up	NAC
BnaAnng01320D	Up	AP2-EREBP
BnaAnng01320D	Up	AP2-EREBP
BGI_novel_G000354	Up	C3H
BnaC03g43040D	Up	HSF
BnaC03g43040D	Up	HSF
BnaC01g14430D	Up	MADS
BnaC01g14430D	Up	MADS
BnaA01g05760D	Down	AP2-EREBP
BnaA04g24850D	Down	bHLH
BnaA03g19960D	Down	NAC
BnaA03g19960D	Down	NAC
BnaC08g19370D	Down	RWP-RK
BnaC08g19370D	Down	RWP-RK
BnaC08g19370D	Down	RWP-RK
BnaC02g15050D	Down	GRAS
BnaA01g13230D	Down	WRKY
BnaA03g20070D	Down	bHLH
BnaA08g10660D	Down	WRKY
BnaA02g10830D	Down	GRAS
BnaC03g24060D	Down	bHLH
BnaC03g65200D	Down	WRKY
BnaA09g55920D	Down	WRKY
BnaA01g29050D	Down	TCP
BnaA01g29050D	Down	TCP
BnaA10g29180D	Down	MYB
BnaA10g29180D	Down	MYB-related
