# Supplementary material for: Physiological and Transcriptional Responses of Industrial Rapeseed (Brassica napus) Seedlings to Drought and Salinity Stress
Source: Int J Mol Sci. 2019 Nov 9;20(22):5604. doi: 10.3390/ijms20225604 (PMC6888191; doi:10.3390/ijms20225604)
Supplement: Supplementary file 1 [file ijms-20-05604-s001.zip › Supplementary Materials/Table S3. Analysis of DEGs in proline metabolism.xls]

## Sheet: Sheet1
Table S3. Analysis of DEGs involved in proline metabolism.
Gene ID	Up/Downregulated	KEGG Description
CK-L vs. D-L
BnaA06g36140D	Up	ornithine--oxo-acid transaminase
BnaA05g05760D	Up	delta-1-pyrroline-5-carboxylate synthetase
CK-R vs. D-R
BnaA06g39660D	Down	proline dehydrogenase
BnaC04g55570D	Up	delta-1-pyrroline-5-carboxylate synthetase
BnaC03g72600D	Up	delta-1-pyrroline-5-carboxylate synthetase
BnaC04g05620D	Up	delta-1-pyrroline-5-carboxylate synthetase
BnaA04g03460D	Up	delta-1-pyrroline-5-carboxylate synthetase
CK-R vs. S-R
BnaAnng07910D	Down	proline dehydrogenase
BnaA06g39660D	Down	proline dehydrogenase
BnaC02g38230D	Down	proline dehydrogenase
BnaC03g72600D	Up	delta-1-pyrroline-5-carboxylate synthetase
BnaC04g05620D	Up	delta-1-pyrroline-5-carboxylate synthetase
BnaA03g18760D	Up	delta-1-pyrroline-5-carboxylate synthetase
