# Supplementary material for: Physiological and Transcriptional Responses of Industrial Rapeseed (Brassica napus) Seedlings to Drought and Salinity Stress
Source: Int J Mol Sci. 2019 Nov 9;20(22):5604. doi: 10.3390/ijms20225604 (PMC6888191; doi:10.3390/ijms20225604)
Supplement: Supplementary file 1 [file ijms-20-05604-s001.zip › Supplementary Materials/Table S4. Primers used for qRT-PCR analysis.xls]

## Sheet: Sheet1
Table S4. Primers used for qRT-PCR analysis.
Gene ID	Relative expression determined by qRT-PCR	Relative expression determined by transcriptome analysis	Nr Description
BnaA09g33720D	CK-L(1.0) vs. D-L (1.616)	CK-L (821) vs. D-L (3168)	plasma membrane intrinsic protein 1
F:GACTGCGGTGGAGTTGGTAT
R:CATATCGCACCCAAACACTG
BnaA04g06090D	CK-R (1.0) vs. D-R (3.5315)	CK-R (431) vs. D-R (1237)	polyadenylate-binding protein-interacting protein 2
F:AGTGCCAACTCGGAGGAGTA
R:CAGAAGCGCCTTCAAGTACC
BnaA09G49050D	CK-R (1.0) vs. D-R (0.0319)	CK-R (897) vs. D-R (60)	high-affinity nitrate transporter
F:CAATGTTATCGCCGAATACT
R:CACCTGCTGTCTGAATGA
BnaA02g03140D	CK-R (1.0) vs. D-R (0.7842)	CK-R (2649) vs. D-R (771)	glutamine synthetase 1
F:TCGTCTCACTGGAAGACACG
R:GTTTCAGCAACCATGGAGGT
BnaA09g49260D	CK-R (1.0) vs. D-R (2.6409)	CK-R (388) vs. D-R (949)	40S ribosomal protein S15a-1-like
F:GGAGTTGAACGGAAGGTTGA
R:TCTTCCTCCTGGCTTCTTCA
BnaA07g19610D	CK-R (1.0) vs. S-L (0.4344)	CK-R (1491) vs. S-L (511)	ABC transporter G family
F:CAATGGTCTGACCGTCAATG
R:GAGCACTGTGAAACCAAGCA
BnaA09g52790D	CK-R (1.0) vs. S-L (1.6120)	CK-R (1669) vs. S-L (3851)	myrosinase-like
F:GGTAGTCGGCTTCCCAATTT
R:TCCATCATGGCAGTGTGATT
BnaA08g30120D	CK-R (1.0) vs. S-R (0.3794)	CK-R (1009) vs. S-R (139)	germin-like protein 9
F:GCTCAATGTTGGTGATGTAT
R:CTGTGTTAGCAATCGTGATA
BnaA10g28190D	CK-R (1.0) vs. S-R (4.0786)	CK-R (22) vs. S-R (80)	primary metabolism and lipase activity
F:GAATACTTGGAAGATGGAGTTC
R:ACTGACGACGATGAGATTC
BnaC03g22610D	CK-R (1.0) vs. S-R (0.5433)	CK-R (265) vs. S-R (48)	bet v I allergen family protein
F:GATCACGTGGAGCTTTCCCA
R:ACGTCGCAGCTCCTAACAAA
BnaActin
F:TCCATCCATCGTCCACAG
R:GCATCATCACAAGCATCCTT
