# Supplementary material for: Physiological and Transcriptional Responses of Industrial Rapeseed (Brassica napus) Seedlings to Drought and Salinity Stress
Source: Int J Mol Sci. 2019 Nov 9;20(22):5604. doi: 10.3390/ijms20225604 (PMC6888191; doi:10.3390/ijms20225604)
Supplement: Supplementary file 1 [file ijms-20-05604-s001.zip › Supplementary Materials/Table S5. DEGs shared in leaves or roots.xls]

## Sheet: (down)DEGs shared in leaves
Table S4. Downregulated DEGs shared in leaves
Gene ID	log2 fold change in CK-L vs. D-L	log2 fold change in CK-L vs. S-L	Nr Description
BnaC05g50350D	-2.06	-2.38	gi|567148806|ref|XP_006416189.1|//hypothetical protein EUTSA_v10007015mg [Eutrema salsugineum]
BnaC09g17940D	-2.11	-2.6	gi|567185081|ref|XP_006403136.1|//hypothetical protein EUTSA_v10003262mg [Eutrema salsugineum]
BnaA01g15810D	-1.78	-1.41	gi|567219044|ref|XP_006413151.1|//hypothetical protein EUTSA_v10024494mg [Eutrema salsugineum]
BnaC01g18900D	-1.97	-1.47	gi|567219044|ref|XP_006413151.1|//hypothetical protein EUTSA_v10024494mg [Eutrema salsugineum]
BnaA10g30200D	-1.89	-2.12	gi|38196019|gb|AAR13699.1|//AP2 transcription factor/ethylene response element [Brassica oleracea]
BnaA07g19610D	-1.54	-2.06	gi|567118989|ref|XP_006389734.1|//hypothetical protein EUTSA_v10018005mg [Eutrema salsugineum]
BnaA09g41640D	-1.52	-2.13	gi|567191409|ref|XP_006404912.1|//hypothetical protein EUTSA_v10000030mg [Eutrema salsugineum]
BnaA09g37690D	-1.69	-1.82	gi|297817228|ref|XP_002876497.1|//hypothetical protein ARALYDRAFT_486400 [Arabidopsis lyrata subsp. lyrata];gi|923715686|ref|XP_013663742.1|//PREDICTED: PTI1-like tyrosine-protein kinase 3 isoform X1 [Brassica napus]
BnaA01g29140D	-1.49	-1.78	gi|567199113|ref|XP_006407040.1|//hypothetical protein EUTSA_v10019958mg [Eutrema salsugineum];gi|674912970|emb|CDY20088.1|//BnaA01g29140D [Brassica napus]
BnaA09g33760D	-1.53	-1.91	gi|567187019|ref|XP_006403686.1|//hypothetical protein EUTSA_v10010545mg [Eutrema salsugineum]
BGI_novel_G002730	-3.52	-2.39	gi|922479218|ref|XP_013637716.1|//PREDICTED: gibberellin-regulated protein 9 [Brassica oleracea var. oleracea]
BnaC05g20340D	-4.61	-3.3	gi|567147903|ref|XP_006415925.1|//hypothetical protein EUTSA_v10007071mg [Eutrema salsugineum]
BnaC06g05270D	-4.8	-2.71	gi|567132380|ref|XP_006392950.1|//hypothetical protein EUTSA_v10011730mg [Eutrema salsugineum]
* Red represents DEGs with a particular function.

## Sheet: (up)DEGs shared in leaves
Table S4. Upregulated DEGs shared in leaves
Gene ID	log2 fold change in CK-L vs. D-L	log2 fold change in CK-L vs. S-L	Nr Description
BGI_novel_G003881	2.95	4.11	gi|685354176|ref|XP_009112222.1|//PREDICTED: putative nuclease HARBI1 [Brassica rapa]
BnaC08g26400D	2.84	3.88	gi|506484970|gb|AGM16358.1|//alpha-expansin protein 16 [Brassica rapa];gi|923798152|ref|XP_013686476.1|//PREDICTED: expansin-A16-like [Brassica napus]
BGI_novel_G003142	3.88	3.68	gi|674899465|emb|CDY33502.1|//BnaA06g35710D [Brassica napus]
BnaA04g00500D	4.52	3.45	gi|567182565|ref|XP_006402431.1|//hypothetical protein EUTSA_v10006221mg [Eutrema salsugineum]
BnaA09g55520D	3.87	2.5	gi|567182565|ref|XP_006402431.1|//hypothetical protein EUTSA_v10006221mg [Eutrema salsugineum]
BnaA05g10200D	4.2	2.43	gi|567211909|ref|XP_006410478.1|//hypothetical protein EUTSA_v10017178mg [Eutrema salsugineum]
BnaC04g11110D	4.06	2.39	gi|567211909|ref|XP_006410478.1|//hypothetical protein EUTSA_v10017178mg [Eutrema salsugineum]
BnaC02g10060D	3.97	2.83	gi|685271323|ref|XP_009126703.1|//PREDICTED: non-specific lipid-transfer protein 4-like [Brassica rapa];gi|567177285|ref|XP_006400974.1|//hypothetical protein EUTSA_v10014841mg [Eutrema salsugineum]
BnaC07g25850D	3.96	2.88	gi|567141163|ref|XP_006395274.1|//hypothetical protein EUTSA_v10004771mg [Eutrema salsugineum]
BnaA07g24330D	4.18	3.24	gi|674925838|emb|CDY07354.1|//BnaA07g24330D [Brassica napus];gi|567123924|ref|XP_006391038.1|//hypothetical protein EUTSA_v10018761mg [Eutrema salsugineum]
BnaA05g30260D	3.87	3.2	gi|567201960|ref|XP_006407845.1|//hypothetical protein EUTSA_v10021229mg [Eutrema salsugineum]
BnaA03g09530D	3.93	3.03	gi|297793483|ref|XP_002864626.1|//hypothetical protein ARALYDRAFT_496059 [Arabidopsis lyrata subsp. lyrata]
BnaCnng13040D	3.84	3.08	gi|7525079|ref|NP_051104.1|//ribosomal protein S7 [Arabidopsis thaliana]
BnaC09g16570D	3.84	3.08	gi|7525079|ref|NP_051104.1|//ribosomal protein S7 [Arabidopsis thaliana]
BnaC09g29290D	3.84	3.08	gi|7525079|ref|NP_051104.1|//ribosomal protein S7 [Arabidopsis thaliana]
BnaA04g03540D	3.35	3.17	gi|506484970|gb|AGM16358.1|//alpha-expansin protein 16 [Brassica rapa]
BnaA03g58070D	3.69	2.69	gi|506485000|gb|AGM16373.1|//beta-expansin-like protein 1 [Brassica rapa]
BnaC08g35240D	3.48	2.79	gi|14548098|sp|Q9S7U0.1|INO1_WHEAT//RecName: Full=Inositol-3-phosphate synthase; Short=MIP synthase; AltName: Full=Myo-inositol 1-phosphate synthase; Short=IPS; Short=MI-1-P synthase
BnaCnng08530D	1.47	1.53	gi|685369956|ref|XP_009118794.1|//PREDICTED: CBL-interacting serine/threonine-protein kinase 9-like [Brassica rapa];gi|567156538|ref|XP_006418386.1|//hypothetical protein EUTSA_v10007632mg [Eutrema salsugineum]
BnaA09g52790D	1.21	1.47	gi|685381261|ref|XP_009123219.1|//PREDICTED: myrosinase-like [Brassica rapa];gi|674854312|emb|CDY71022.1|//BnaA09g52790D, partial [Brassica napus];gi|152207441|gb|ABS30827.1|//myrosinase [Brassica oleracea]
BnaC01g07450D	1.23	1.22	gi|17224924|gb|AAL37170.1|AF319169_1//CBL-interacting protein kinase [Brassica napus]
BnaA06g04140D	2.1	1.69	gi|297852408|ref|XP_002894085.1|//hypothetical protein ARALYDRAFT_891603 [Arabidopsis lyrata subsp. lyrata]
BnaA09g33720D	1.95	1.66	gi|5081421|gb|AAD39373.1|AF118382_1//plasma membrane intrinsic protein 1 [Brassica napus]
BnaC03g29330D	1.89	1.7	gi|567163035|ref|XP_006396933.1|//hypothetical protein EUTSA_v10028886mg [Eutrema salsugineum]
BnaC08g03340D	1.85	1.64	gi|567133927|ref|XP_006393362.1|//hypothetical protein EUTSA_v10011892mg [Eutrema salsugineum]
BnaAnng08250D	1.78	1.33	gi|685295002|ref|XP_009138388.1|//PREDICTED: phospholipase D delta-like [Brassica rapa];gi|567216860|ref|XP_006412059.1|//hypothetical protein EUTSA_v10024382mg [Eutrema salsugineum]
BnaA07g30430D	1.94	1.25	gi|455659656|gb|AGG35979.1|//hypersensitive to ABA 1 [Brassica napus];gi|937576100|ref|NP_001302759.1|//protein phosphatase 2C 16-like [Brassica napus]
BnaC06g33910D	2.03	1.39	gi|455659656|gb|AGG35979.1|//hypersensitive to ABA 1 [Brassica napus];gi|674960443|emb|CDX72943.1|//BnaC06g33910D [Brassica napus]
BnaC08g31770D	3.21	2.44	gi|567182565|ref|XP_006402431.1|//hypothetical protein EUTSA_v10006221mg [Eutrema salsugineum]
BnaA05g05760D	2.87	2.68	gi|12667249|gb|AAK01360.1|AF314811_1//delta 1-pyrroline-5-carboxylate synthetase A [Brassica napus]
BnaA08g01090D	2.76	2.66	gi|567131745|ref|XP_006392786.1|//hypothetical protein EUTSA_v10012021mg, partial [Eutrema salsugineum]
BnaC05g33590D	2.92	2.52	gi|567197255|ref|XP_006406518.1|//hypothetical protein EUTSA_v10020656mg [Eutrema salsugineum];gi|674934089|emb|CDX99244.1|//BnaC05g33590D [Brassica napus]
BGI_novel_G002155	2.78	2.47	gi|674860762|emb|CDY69401.1|//BnaCnng63320D [Brassica napus]
BnaA01g31120D	2.76	2.54	gi|567200583|ref|XP_006407465.1|//hypothetical protein EUTSA_v10021365mg [Eutrema salsugineum]
BnaC03g60160D	2.5	1.36	gi|604856690|gb|AHV84999.1|//peptidylprolyl isomerase [Brassica rapa]
BnaC08g06690D	2.84	1.72	gi|600971811|gb|AHN63213.1|//annexin 1 [Brassica rapa subsp. rapa]
BnaC03g69650D	2.7	2.24	gi|567131745|ref|XP_006392786.1|//hypothetical protein EUTSA_v10012021mg, partial [Eutrema salsugineum]
BnaCnng73330D	2.86	2.03	gi|567182565|ref|XP_006402431.1|//hypothetical protein EUTSA_v10006221mg [Eutrema salsugineum]
BGI_novel_G001607	2.41	2.43	gi|674922833|emb|CDY10438.1|//BnaCnng03390D [Brassica napus]
BnaA01g06180D	2.3	1.86	gi|17224924|gb|AAL37170.1|AF319169_1//CBL-interacting protein kinase [Brassica napus]
BnaC02g01960D	2.45	2.13	gi|923757190|ref|XP_013676119.1|//PREDICTED: ABC transporter G family member 22-like [Brassica napus];gi|565458247|ref|XP_006287123.1|//hypothetical protein CARUB_v10000295mg [Capsella rubella]
BnaC05g30670D	2.39	2.18	gi|9794913|gb|AAF98390.1|AF287143_1//UDP-glucose:sinapate glucosyltransferase [Brassica napus]
BnaA03g17030D	2.56	2.13	gi|7209560|dbj|BAA92260.1|//Plasma membrane aquaporin 2b [Raphanus sativus]
BnaC03g18600D	2.61	1.99	gi|567211909|ref|XP_006410478.1|//hypothetical protein EUTSA_v10017178mg [Eutrema salsugineum]
* Red represents DEGs with a particular function.

## Sheet: (down)DEGs shared in roots
Table S4. Downregulated DEGs shared in roots
Gene ID	log2 fold change in CK-R vs. D-R	log2 fold change in CK-R vs. S-R	Nr Description
BnaAnng30640D	-4.41	-2.63	gi|567218240|ref|XP_006412749.1|//hypothetical protein EUTSA_v10024341mg [Eutrema salsugineum]
BnaA05g34020D	-4.26	-1.7	gi|567204208|ref|XP_006408471.1|//hypothetical protein EUTSA_v10021152mg [Eutrema salsugineum]
BnaC02g42260D	-4.02	-3.12	gi|567137957|ref|XP_006394362.1|//hypothetical protein EUTSA_v10003849mg [Eutrema salsugineum]
BnaC05g02420D	-3.93	-2.91	gi|565491106|ref|XP_006303192.1|//hypothetical protein CARUB_v10010725mg [Capsella rubella]
BnaA09g49050D	-3.9	-2.09	gi|388542371|gb|AFK65609.1|//high-affinity nitrate transporter [Brassica rapa subsp. chinensis]
BnaCnng08740D	-3.8	-1.9	gi|567156710|ref|XP_006418435.1|//hypothetical protein EUTSA_v10006930mg [Eutrema salsugineum];gi|923747135|ref|XP_013673048.1|//PREDICTED: ferric reduction oxidase 2-like [Brassica napus]
BnaA02g14780D	-3.7	-2.11	gi|567123441|ref|XP_006390904.1|//hypothetical protein EUTSA_v10018724mg [Eutrema salsugineum]
BnaC02g19720D	-3.61	-2.3	gi|567123441|ref|XP_006390904.1|//hypothetical protein EUTSA_v10018724mg [Eutrema salsugineum]
BnaA09g17640D	-3.52	-2.86	gi|674920089|emb|CDY13053.1|//BnaA09g17640D [Brassica napus];gi|15221969|ref|NP_175313.1|//terpene synthase/cyclase family protein [Arabidopsis thaliana]
BnaA02g20580D	-3.47	-2.55	gi|567139067|ref|XP_006394676.1|//hypothetical protein EUTSA_v10005574mg [Eutrema salsugineum];gi|674936077|emb|CDX97267.1|//BnaA02g20580D [Brassica napus]
BnaC01g16870D	-3.43	-2.1	gi|567219450|ref|XP_006413354.1|//hypothetical protein EUTSA_v10025975mg [Eutrema salsugineum]
BnaA07g11270D	-3.43	-2.81	gi|42562204|ref|NP_564125.2|//senescence-associated E3 ubiquitin ligase 1 [Arabidopsis thaliana]
BnaC07g36810D	-3.41	-2.44	gi|567220236|ref|XP_006413747.1|//hypothetical protein EUTSA_v10024762mg [Eutrema salsugineum]
BnaA10g27810D	-3.32	-2.64	gi|565491106|ref|XP_006303192.1|//hypothetical protein CARUB_v10010725mg [Capsella rubella]
BnaA06g04570D	-3.31	-2.16	gi|592881906|gb|AHL44962.1|//NRT2.2 [Brassica rapa subsp. chinensis]
BnaC09g17610D	-3.27	-1.11	gi|567185465|ref|XP_006403248.1|//hypothetical protein EUTSA_v10003184mg [Eutrema salsugineum]
BnaC02g30210D	-3.27	-2.3	gi|567185484|ref|XP_006403254.1|//hypothetical protein EUTSA_v10003183mg [Eutrema salsugineum]
BnaC06g29760D	-3.25	-2.08	gi|674899360|emb|CDY33576.1|//BnaC06g29760D [Brassica napus];gi|15240048|ref|NP_201467.1|//uncharacterized protein [Arabidopsis thaliana]
BnaA03g44820D	-3.24	-1.42	gi|567220236|ref|XP_006413747.1|//hypothetical protein EUTSA_v10024762mg [Eutrema salsugineum]
BnaC02g42740D	-3.24	-1.8	gi|937575638|ref|NP_001302769.1|//amino acid permease 4 [Brassica napus];gi|567137506|ref|XP_006394236.1|//hypothetical protein EUTSA_v10004152mg [Eutrema salsugineum]
BnaA03g17040D	-3.2	-3.05	gi|567213514|ref|XP_006410898.1|//hypothetical protein EUTSA_v10017332mg [Eutrema salsugineum]
BnaA02g22210D	-3.13	-2.65	gi|15239860|ref|NP_199151.1|//phosphate transporter Pht1;2 [Arabidopsis thaliana];gi|923854657|ref|XP_013704657.1|//PREDICTED: probable inorganic phosphate transporter 1-3, partial [Brassica napus]
BnaA10g26070D	-3.1	-2.22	gi|923724921|ref|XP_013666201.1|//PREDICTED: metal-independent phosphoserine phosphatase-like [Brassica napus];gi|297806385|ref|XP_002871076.1|//phosphoglycerate/bisphosphoglycerate mutase family protein [Arabidopsis lyrata subsp. lyrata]
BnaA01g14360D	-3.01	-1.87	gi|567219450|ref|XP_006413354.1|//hypothetical protein EUTSA_v10025975mg [Eutrema salsugineum]
BnaC06g36440D	-2.94	-1.66	gi|41017232|sp|Q9LFN8.2|GLR26_ARATH//RecName: Full=Glutamate receptor 2.6; AltName: Full=Ligand-gated ion channel 2.6; Flags: Precursor [Arabidopsis thaliana]
BnaA09g16440D	-2.93	-1.53	gi|922563185|ref|XP_013609896.1|//PREDICTED: probable inorganic phosphate transporter 1-3 [Brassica oleracea var. oleracea];gi|186511064|ref|NP_191030.3|//phosphate transporter 1;7 [Arabidopsis thaliana]
BnaA02g18610D	-2.81	-3.15	gi|923529909|ref|XP_013693861.1|//PREDICTED: nitrate reductase [NADH], clone PBNBR1412-like [Brassica napus];gi|222424510|dbj|BAH20210.1|//AT1G77760 [Arabidopsis thaliana]
BnaC09g10680D	-2.8	-1.64	gi|567127975|ref|XP_006391911.1|//hypothetical protein EUTSA_v10023519mg [Eutrema salsugineum]
BnaC04g48550D	-2.78	-2.35	gi|565473709|ref|XP_006294534.1|//hypothetical protein CARUB_v10023570mg, partial [Capsella rubella]
BnaC09g17510D	-2.76	-1.43	gi|567185484|ref|XP_006403254.1|//hypothetical protein EUTSA_v10003183mg [Eutrema salsugineum];gi|674889097|emb|CDY43612.1|//BnaC09g17510D [Brassica napus]
BnaC09g27000D	-2.73	-2.36	gi|297795879|ref|XP_002865824.1|//nodulin MtN3 family protein [Arabidopsis lyrata subsp. lyrata]
BnaA09g04040D	-2.72	-2.16	gi|567139909|ref|XP_006394918.1|//hypothetical protein EUTSA_v10005593mg, partial [Eutrema salsugineum];gi|685352868|ref|XP_009111729.1|//PREDICTED: uncharacterized protein LOC103837147 isoform X3 [Brassica rapa]
BnaC04g22200D	-2.7	-2.53	gi|565468675|ref|XP_006292167.1|//hypothetical protein CARUB_v10018373mg [Capsella rubella]
BnaAnng38770D	-2.69	-2.5	gi|567185465|ref|XP_006403248.1|//hypothetical protein EUTSA_v10003184mg [Eutrema salsugineum]
BnaA08g14560D	-2.65	-2.05	gi|567219450|ref|XP_006413354.1|//hypothetical protein EUTSA_v10025975mg [Eutrema salsugineum]
BnaC03g22600D	-2.63	-3.64	gi|567215007|ref|XP_006411287.1|//hypothetical protein EUTSA_v10017738mg [Eutrema salsugineum];gi|674908127|emb|CDY24912.1|//BnaC03g22600D [Brassica napus]
BnaA06g18090D	-2.61	-1.64	gi|297819178|ref|XP_002877472.1|//predicted protein [Arabidopsis lyrata subsp. lyrata];gi|674934270|emb|CDX99118.1|//BnaA06g18090D [Brassica napus]
BnaC07g14830D	-2.6	-1.37	gi|567149701|ref|XP_006416438.1|//hypothetical protein EUTSA_v10008606mg [Eutrema salsugineum]
BnaC06g39400D	-2.59	-1.67	gi|565488161|ref|XP_006301720.1|//hypothetical protein CARUB_v10022178mg [Capsella rubella]
BnaC03g67970D	-2.57	-1.8	gi|567218190|ref|XP_006412724.1|//hypothetical protein EUTSA_v10025803mg [Eutrema salsugineum]
BnaC05g43210D	-2.56	-1.59	gi|567201202|ref|XP_006407635.1|//hypothetical protein EUTSA_v10020958mg [Eutrema salsugineum]
BnaC03g06660D	-2.56	-2.44	gi|567174043|ref|XP_006400011.1|//hypothetical protein EUTSA_v10013249mg [Eutrema salsugineum]
BnaC09g18770D	-2.55	-1.5	gi|565431794|ref|XP_006280098.1|//hypothetical protein CARUB_v10025985mg [Capsella rubella]
BnaA03g41300D	-2.55	-1.78	gi|18409320|ref|NP_566948.1|//aspartyl protease family protein [Arabidopsis thaliana]
BnaA09g13380D	-2.55	-2.17	gi|567127975|ref|XP_006391911.1|//hypothetical protein EUTSA_v10023519mg [Eutrema salsugineum]
BnaC08g22750D	-2.54	-1.59	gi|567187836|ref|XP_006403927.1|//hypothetical protein EUTSA_v10010279mg [Eutrema salsugineum]
BnaC06g31330D	-2.53	-1.76	gi|923658384|ref|XP_013646811.1|//PREDICTED: WAT1-related protein At1g70260-like [Brassica napus];gi|565489547|ref|XP_006302413.1|//hypothetical protein CARUB_v10020485mg [Capsella rubella]
BnaAnng40490D	-2.52	-1.97	gi|374723165|gb|AEZ68614.1|//high-affinity nitrate transporter [Brassica juncea]
BnaC04g14170D	-2.5	-2.42	gi|567209996|ref|XP_006409969.1|//hypothetical protein EUTSA_v10016376mg [Eutrema salsugineum]
BnaA07g34810D	-2.49	-1.47	gi|567119579|ref|XP_006389900.1|//hypothetical protein EUTSA_v10018721mg [Eutrema salsugineum]
BnaA09g15990D	-2.48	-1.73	gi|565488153|ref|XP_006301716.1|//hypothetical protein CARUB_v10022181mg [Capsella rubella]
BnaA05g12700D	-2.48	-2.06	gi|567209996|ref|XP_006409969.1|//hypothetical protein EUTSA_v10016376mg [Eutrema salsugineum]
BGI_novel_G001411	-2.45	-1.63	gi|923722217|ref|XP_013665435.1|//PREDICTED: senescence-associated carboxylesterase 101-like [Brassica napus]
BnaC08g02430D	-2.45	-2.18	gi|374723165|gb|AEZ68614.1|//high-affinity nitrate transporter [Brassica juncea]
BnaCnng66940D	-2.4	-2.14	gi|567193058|ref|XP_006405357.1|//hypothetical protein EUTSA_v10028337mg [Eutrema salsugineum]
BnaC01g08400D	-2.4	-2.44	gi|923520806|ref|XP_013667805.1|//PREDICTED: senescence-induced receptor-like serine/threonine-protein kinase [Brassica napus];gi|567218300|ref|XP_006412779.1|//hypothetical protein EUTSA_v10024418mg [Eutrema salsugineum];gi|922418253|ref|XP_013608087.1|//PREDICTED: senescence-induced receptor-like serine/threonine-protein kinase [Brassica oleracea var. oleracea]
BnaAnng02990D	-2.39	-2.33	gi|565482650|ref|XP_006298965.1|//hypothetical protein CARUB_v10015090mg [Capsella rubella]
BnaA09g17630D	-2.37	-1.69	gi|565431794|ref|XP_006280098.1|//hypothetical protein CARUB_v10025985mg [Capsella rubella];gi|674920090|emb|CDY13054.1|//BnaA09g17630D [Brassica napus]
BnaCnng24180D	-2.35	-1.3	gi|567201516|ref|XP_006407724.1|//hypothetical protein EUTSA_v10020374mg [Eutrema salsugineum]
BnaC03g72910D	-2.34	-2.01	gi|567162729|ref|XP_006396842.1|//hypothetical protein EUTSA_v10029240mg [Eutrema salsugineum];gi|923790321|ref|XP_013684120.1|//PREDICTED: phospholipase D gamma 1-like [Brassica napus]
BnaA04g11970D	-2.34	-2.2	gi|567190102|ref|XP_006404552.1|//hypothetical protein EUTSA_v10000244mg [Eutrema salsugineum]
BnaCnng52310D	-2.33	-1.41	gi|567221656|ref|XP_006414457.1|//hypothetical protein EUTSA_v10024954mg [Eutrema salsugineum];gi|922521821|ref|XP_013595049.1|//PREDICTED: uncharacterized protein LOC106303276 [Brassica oleracea var. oleracea]
BnaA04g27840D	-2.33	-1.67	gi|674866737|emb|CDY67052.1|//BnaA04g27840D [Brassica napus];gi|297794601|ref|XP_002865185.1|//predicted protein [Arabidopsis lyrata subsp. lyrata]
BnaCnng14480D	-2.32	-1.15	gi|31455393|emb|CAD92450.1|//amino acid permease 6 [Brassica napus]
BnaA06g22230D	-2.32	-1.52	gi|567137940|ref|XP_006394357.1|//hypothetical protein EUTSA_v10004798mg [Eutrema salsugineum]
BnaCnng09270D	-2.32	-1.76	gi|922491116|ref|XP_013585041.1|//PREDICTED: RPM1-interacting protein 4 [Brassica oleracea var. oleracea];gi|565478184|ref|XP_006296732.1|//hypothetical protein CARUB_v10014540mg [Capsella rubella]
BnaC09g42600D	-2.26	-2.55	gi|567174043|ref|XP_006400011.1|//hypothetical protein EUTSA_v10013249mg [Eutrema salsugineum];gi|674923483|emb|CDY09901.1|//BnaC09g42600D [Brassica napus]
BnaA02g10510D	-2.25	-1.92	gi|16197732|emb|CAC94920.1|//sulfate transporter [Brassica napus];gi|685272272|ref|XP_009127201.1|//PREDICTED: sulfate transporter 1.1 [Brassica rapa]
BnaA08g05280D	-2.24	-1.64	gi|567146213|ref|XP_006415455.1|//hypothetical protein EUTSA_v10007400mg [Eutrema salsugineum]
BnaC08g09530D	-2.24	-1.64	gi|567146213|ref|XP_006415455.1|//hypothetical protein EUTSA_v10007400mg [Eutrema salsugineum]
BnaA07g11740D	-2.23	-1.67	gi|297832222|ref|XP_002883993.1|//kinase family protein [Arabidopsis lyrata subsp. lyrata]
BnaA04g04370D	-2.22	-2.59	gi|565468072|ref|XP_006291916.1|//hypothetical protein CARUB_v10018100mg [Capsella rubella]
BnaA02g04410D	-2.21	-1.19	gi|567175777|ref|XP_006400532.1|//hypothetical protein EUTSA_v10013302mg [Eutrema salsugineum]
BnaA09g49040D	-2.21	-1.9	gi|388542371|gb|AFK65609.1|//high-affinity nitrate transporter [Brassica rapa subsp. chinensis]
BGI_novel_G001412	-2.21	-2.17	gi|923722217|ref|XP_013665435.1|//PREDICTED: senescence-associated carboxylesterase 101-like [Brassica napus]
BnaC03g06580D	-2.2	-1.38	gi|567173921|ref|XP_006399977.1|//hypothetical protein EUTSA_v10013689mg [Eutrema salsugineum]
BnaA09g31950D	-2.19	-1.22	gi|567187832|ref|XP_006403926.1|//hypothetical protein EUTSA_v10010308mg [Eutrema salsugineum]
BnaC08g19370D	-2.17	-1.26	gi|15217991|ref|NP_173488.1|//nodule inception protein-like protein 4 [Arabidopsis thaliana];gi|674899272|emb|CDY33637.1|//BnaC08g19370D [Brassica napus]
BnaA03g35690D	-2.17	-1.68	gi|567196811|ref|XP_006406393.1|//hypothetical protein EUTSA_v10022106mg [Eutrema salsugineum]
BnaC01g16530D	-2.16	-1.5	gi|565439663|ref|XP_006282604.1|//hypothetical protein CARUB_v10004822mg [Capsella rubella];gi|674929885|emb|CDY03429.1|//BnaC01g16530D [Brassica napus]
BnaCnng63960D	-2.15	-2.24	gi|567219816|ref|XP_006413537.1|//hypothetical protein EUTSA_v10025296mg [Eutrema salsugineum]
BnaC07g12710D	-2.14	-1.34	gi|567148158|ref|XP_006416000.1|//hypothetical protein EUTSA_v10007368mg [Eutrema salsugineum];gi|922525004|ref|XP_013596049.1|//PREDICTED: uncharacterized protein LOC106304198 isoform X2 [Brassica oleracea var. oleracea]
BnaA06g19810D	-2.14	-1.81	gi|567159788|ref|XP_006419110.1|//hypothetical protein EUTSA_v10003028mg [Eutrema salsugineum]
BnaA04g17100D	-2.14	-2.75	gi|297826481|ref|XP_002881123.1|//hypothetical protein ARALYDRAFT_902059 [Arabidopsis lyrata subsp. lyrata]
BnaA05g00090D	-2.13	-1.6	gi|685303552|ref|XP_009142483.1|//PREDICTED: uncharacterized protein LOC103866332 isoform X1 [Brassica rapa];gi|685303554|ref|XP_009142484.1|//PREDICTED: uncharacterized protein LOC103866332 isoform X2 [Brassica rapa];gi|4249414|gb|AAD13711.1|//unknown protein [Arabidopsis thaliana]
BnaA01g06980D	-2.1	-2.06	gi|923520806|ref|XP_013667805.1|//PREDICTED: senescence-induced receptor-like serine/threonine-protein kinase [Brassica napus];gi|1321686|emb|CAA66376.1|//light repressible receptor protein kinase [Arabidopsis thaliana]
BnaC06g39720D	-2.06	-1.04	gi|567119579|ref|XP_006389900.1|//hypothetical protein EUTSA_v10018721mg [Eutrema salsugineum]
BnaC03g50500D	-2.06	-1.29	gi|923514469|ref|XP_013643230.1|//PREDICTED: amino acid permease 4-like [Brassica napus];gi|567137506|ref|XP_006394236.1|//hypothetical protein EUTSA_v10004152mg [Eutrema salsugineum]
BnaC07g34120D	-2.04	-1.56	gi|565442176|ref|XP_006283404.1|//hypothetical protein CARUB_v10004452mg [Capsella rubella]
BnaA03g24880D	-2.04	-1.75	gi|567162732|ref|XP_006396843.1|//hypothetical protein EUTSA_v10028422mg [Eutrema salsugineum]
BnaC03g22610D	-2.03	-2.46	gi|297827665|ref|XP_002881715.1|//bet v I allergen family protein [Arabidopsis lyrata subsp. lyrata]
BnaA03g28350D	-1.99	-1.97	gi|567203555|ref|XP_006408278.1|//hypothetical protein EUTSA_v10021155mg [Eutrema salsugineum]
BnaAnng36480D	-1.98	-1.28	gi|567204208|ref|XP_006408471.1|//hypothetical protein EUTSA_v10021152mg [Eutrema salsugineum]
BnaC06g29180D	-1.96	-1.39	gi|297841521|ref|XP_002888642.1|//S-adenosyl-L-methionine:carboxyl methyltransferase family protein [Arabidopsis lyrata subsp. lyrata]
BnaA07g34560D	-1.96	-1.66	gi|3152598|gb|AAC17079.1|//Contains similarity to C2-HC type zinc finger protein C.e-MyT1 gb|U67079 from C. elegans and to hypersensitivity-related gene 201 isolog T28M21.14 from A. thaliana BAC gb|AF002109 [Arabidopsis thaliana]
BnaA04g29300D	-1.96	-2.47	gi|567215022|ref|XP_006411291.1|//hypothetical protein EUTSA_v10017534mg [Eutrema salsugineum]
BnaC02g06690D	-1.94	-1.03	gi|440808131|gb|AGC24239.1|//glutamine synthetase 1 [Brassica napus]
BnaC02g16150D	-1.94	-1.12	gi|567181417|ref|XP_006402168.1|//hypothetical protein EUTSA_v10014669mg [Eutrema salsugineum]
BnaC03g06400D	-1.94	-1.32	gi|567173813|ref|XP_006399944.1|//hypothetical protein EUTSA_v10014978mg [Eutrema salsugineum]
BnaA10g19380D	-1.94	-1.48	gi|567173813|ref|XP_006399944.1|//hypothetical protein EUTSA_v10014978mg [Eutrema salsugineum]
BnaC03g29910D	-1.94	-2.1	gi|567162210|ref|XP_006396683.1|//hypothetical protein EUTSA_v10028498mg [Eutrema salsugineum]
BnaA08g13200D	-1.94	-2.2	gi|567218234|ref|XP_006412746.1|//hypothetical protein EUTSA_v10025601mg [Eutrema salsugineum]
BnaC03g51530D	-1.91	-1.42	gi|567137940|ref|XP_006394357.1|//hypothetical protein EUTSA_v10004798mg [Eutrema salsugineum]
BnaA02g31730D	-1.9	-2.24	gi|30690295|ref|NP_850876.1|//heavy-metal-associated domain-containing protein [Arabidopsis thaliana];gi|923754525|ref|XP_013675359.1|//PREDICTED: uncharacterized protein LOC106380083 [Brassica napus]
BnaC09g22450D	-1.89	-1.31	gi|567162076|ref|XP_006396647.1|//hypothetical protein EUTSA_v10028578mg [Eutrema salsugineum]
BnaA09g22870D	-1.87	-1.55	gi|312282637|dbj|BAJ34184.1|//unnamed protein product [Thellungiella halophila];gi|674883551|emb|CDY48908.1|//BnaA09g22870D [Brassica napus]
BnaC06g20690D	-1.87	-2.22	gi|730140|sp|P39868.1|NIA2_BRANA//RecName: Full=Nitrate reductase [NADH], clone PBNBR1412; Short=NR
BnaC06g35590D	-1.86	-1.28	gi|923840043|ref|XP_013700616.1|//PREDICTED: uncharacterized protein LOC106404444 [Brassica napus];gi|567121410|ref|XP_006390392.1|//hypothetical protein EUTSA_v10018022mg [Eutrema salsugineum]
BnaC07g26860D	-1.86	-1.51	gi|922533801|ref|XP_013598235.1|//PREDICTED: probable disease resistance RPP8-like protein 2 [Brassica oleracea var. oleracea];gi|674948224|emb|CDX85375.1|//BnaC07g26860D [Brassica napus];gi|567157987|ref|XP_006418605.1|//hypothetical protein EUTSA_v10002442mg [Eutrema salsugineum]
BnaC09g01720D	-1.84	-1.65	gi|567141460|ref|XP_006395357.1|//hypothetical protein EUTSA_v10003936mg [Eutrema salsugineum]
BnaC04g40010D	-1.83	-1.02	gi|567209762|ref|XP_006409909.1|//hypothetical protein EUTSA_v10016268mg [Eutrema salsugineum]
BnaA02g20840D	-1.83	-2.26	gi|38567378|emb|CAD31140.1|//methylthioalkylmalate synthase [Arabidopsis thaliana]
BnaC07g42400D	-1.8	-1.32	gi|567218214|ref|XP_006412736.1|//hypothetical protein EUTSA_v10024335mg [Eutrema salsugineum]
BnaA03g47730D	-1.8	-1.4	gi|565440288|ref|XP_006282801.1|//hypothetical protein CARUB_v10006454mg [Capsella rubella]
BnaC04g26600D	-1.8	-2.28	gi|565468072|ref|XP_006291916.1|//hypothetical protein CARUB_v10018100mg [Capsella rubella]
BnaA02g03140D	-1.78	-1.33	gi|440808131|gb|AGC24239.1|//glutamine synthetase 1 [Brassica napus]
BnaC07g44430D	-1.78	-1.42	gi|567217382|ref|XP_006412320.1|//hypothetical protein EUTSA_v10027447mg [Eutrema salsugineum]
BnaA06g17150D	-1.78	-1.72	gi|567189263|ref|XP_006404341.1|//hypothetical protein EUTSA_v10010102mg [Eutrema salsugineum]
BnaC03g37680D	-1.77	-1.38	gi|567200069|ref|XP_006407319.1|//hypothetical protein EUTSA_v10020257mg [Eutrema salsugineum]
BnaA04g24700D	-1.76	-1.65	gi|565473709|ref|XP_006294534.1|//hypothetical protein CARUB_v10023570mg, partial [Capsella rubella]
BnaA09g06210D	-1.74	-1.15	gi|685353686|ref|XP_009112030.1|//PREDICTED: uncharacterized protein LOC103837425 [Brassica rapa];gi|567137940|ref|XP_006394357.1|//hypothetical protein EUTSA_v10004798mg [Eutrema salsugineum]
BnaC02g20800D	-1.74	-1.35	gi|567122821|ref|XP_006390732.1|//hypothetical protein EUTSA_v10018419mg [Eutrema salsugineum]
BnaA03g19030D	-1.74	-2.11	gi|297827665|ref|XP_002881715.1|//bet v I allergen family protein [Arabidopsis lyrata subsp. lyrata]
BnaCnng36770D	-1.73	-1.33	gi|674873219|emb|CDY60654.1|//BnaCnng36770D [Brassica napus];gi|923527334|ref|XP_013687171.1|//PREDICTED: DNA repair protein REV1-like isoform X1 [Brassica napus];gi|79529581|ref|NP_199288.4|//DNA repair protein REV1 [Arabidopsis thaliana]
BnaC07g40010D	-1.73	-1.75	gi|565440288|ref|XP_006282801.1|//hypothetical protein CARUB_v10006454mg [Capsella rubella]
BnaC04g51190D	-1.73	-1.78	gi|31321894|gb|AAK84428.1|//papillar cell-specific pectin methylesterase-like protein [Brassica napus]
BnaC09g16800D	-1.73	-2.25	gi|567194195|ref|XP_006405680.1|//hypothetical protein EUTSA_v10027917mg [Eutrema salsugineum]
BnaC09g13640D	-1.72	-1.48	gi|567181665|ref|XP_006402241.1|//hypothetical protein EUTSA_v10012584mg [Eutrema salsugineum]
BnaC09g24660D	-1.72	-2.37	gi|674933848|emb|CDX99526.1|//BnaC09g24660D [Brassica napus];gi|18413351|ref|NP_567361.1|//Subtilase family protein [Arabidopsis thaliana]
BnaA06g06970D	-1.7	-1.27	gi|62208141|gb|AAX77014.1|//MLO1 [Brassica rapa]
BGI_novel_G003535	-1.7	-1.58	gi|674953304|emb|CDX80336.1|//BnaC09g34060D [Brassica napus]
BnaA03g44960D	-1.69	-1.36	gi|567220174|ref|XP_006413716.1|//hypothetical protein EUTSA_v10027142mg [Eutrema salsugineum]
BnaC09g25860D	-1.69	-1.58	gi|21537276|gb|AAM61617.1|//choline kinase GmCK2p-like protein [Arabidopsis thaliana];gi|923689467|ref|XP_013656101.1|//PREDICTED: probable choline kinase 3 [Brassica napus]
BnaA08g30120D	-1.69	-2.85	gi|15233510|ref|NP_193199.1|//germin-like protein 9 [Arabidopsis thaliana]
BnaC09g20620D	-1.68	-1.12	gi|297794767|ref|XP_002865268.1|//hypothetical protein ARALYDRAFT_916988 [Arabidopsis lyrata subsp. lyrata]
BnaA01g05760D	-1.67	-1.96	gi|567216290|ref|XP_006411774.1|//hypothetical protein EUTSA_v10025958mg [Eutrema salsugineum]
BnaA07g05590D	-1.67	-2.08	gi|674955938|emb|CDX77421.1|//BnaA07g05590D [Brassica napus];gi|334185806|ref|NP_190358.3|//ABC transporter A family member 3 [Arabidopsis thaliana]
BnaCnng31770D	-1.66	-1.28	gi|567123399|ref|XP_006390892.1|//hypothetical protein EUTSA_v10018978mg [Eutrema salsugineum];gi|923758557|ref|XP_013676474.1|//PREDICTED: beta carbonic anhydrase 4-like isoform X1 [Brassica napus];gi|685273503|ref|XP_009127790.1|//PREDICTED: beta carbonic anhydrase 4 isoform X1 [Brassica rapa]
BnaA06g06990D	-1.66	-1.52	gi|567153013|ref|XP_006417366.1|//hypothetical protein EUTSA_v10006785mg [Eutrema salsugineum]
BnaC01g38510D	-1.65	-1.35	gi|567200069|ref|XP_006407319.1|//hypothetical protein EUTSA_v10020257mg [Eutrema salsugineum]
BnaC08g31660D	-1.65	-2.69	gi|297821046|ref|XP_002878406.1|//hypothetical protein ARALYDRAFT_349229 [Arabidopsis lyrata subsp. lyrata];gi|923870724|ref|XP_013709603.1|//PREDICTED: RING-H2 finger protein ATL22-like [Brassica napus]
BnaA03g55350D	-1.64	-1.45	gi|567171003|ref|XP_006399111.1|//hypothetical protein EUTSA_v10013481mg [Eutrema salsugineum];gi|674876579|emb|CDY55758.1|//BnaA03g55350D [Brassica napus]
BnaA01g29050D	-1.63	-1.55	gi|674912979|emb|CDY20097.1|//BnaA01g29050D [Brassica napus];gi|567199049|ref|XP_006407022.1|//hypothetical protein EUTSA_v10020786mg [Eutrema salsugineum]
BnaA03g19730D	-1.63	-1.56	gi|15227497|ref|NP_181736.1|//cysteine/histidine-rich C1 domain-containing protein [Arabidopsis thaliana]
BnaA01g31480D	-1.63	-1.77	gi|567200758|ref|XP_006407513.1|//hypothetical protein EUTSA_v10020324mg [Eutrema salsugineum]
BnaA09g03020D	-1.61	-1.67	gi|567140839|ref|XP_006395184.1|//hypothetical protein EUTSA_v10004331mg [Eutrema salsugineum]
BnaC04g07010D	-1.61	-1.8	gi|567214078|ref|XP_006411045.1|//hypothetical protein EUTSA_v10017727mg [Eutrema salsugineum]
BnaAnng19300D	-1.6	-1.48	gi|567165684|ref|XP_006397610.1|//hypothetical protein EUTSA_v10001743mg [Eutrema salsugineum]
BGI_novel_G002964	-1.59	-1.21	gi|923683863|ref|XP_013654459.1|//PREDICTED: uncharacterized protein LOC106359280 [Brassica napus]
BnaA10g17910D	-1.59	-1.74	gi|565460088|ref|XP_006288043.1|//hypothetical protein CARUB_v10001277mg [Capsella rubella]
BnaC05g24580D	-1.59	-1.9	gi|923691961|ref|XP_013656878.1|//PREDICTED: protein NRT1/ PTR FAMILY 7.3-like isoform X1 [Brassica napus];gi|567145251|ref|XP_006415196.1|//hypothetical protein EUTSA_v10007088mg [Eutrema salsugineum]
BnaCnng29190D	-1.58	-1.32	gi|567204208|ref|XP_006408471.1|//hypothetical protein EUTSA_v10021152mg [Eutrema salsugineum]
BnaC09g18900D	-1.58	-2.21	gi|567167818|ref|XP_006398201.1|//hypothetical protein EUTSA_v10001152mg, partial [Eutrema salsugineum];gi|674909997|emb|CDY23136.1|//BnaC09g18900D [Brassica napus]
BnaC06g11390D	-1.57	-1.39	gi|565452093|ref|XP_006286225.1|//hypothetical protein CARUB_v10007792mg [Capsella rubella]
BnaA05g26170D	-1.57	-1.68	gi|15227873|ref|NP_179351.1|//cysteine/histidine-rich C1 domain-containing protein [Arabidopsis thaliana]
BnaC04g54960D	-1.56	-1.02	gi|922466361|ref|XP_013633572.1|//PREDICTED: dnaJ protein ERDJ3B [Brassica oleracea var. oleracea];gi|297821166|ref|XP_002878466.1|//DNAJ heat shock family protein [Arabidopsis lyrata subsp. lyrata]
BnaC04g47050D	-1.56	-2.45	gi|567215022|ref|XP_006411291.1|//hypothetical protein EUTSA_v10017534mg [Eutrema salsugineum]
BnaC09g34070D	-1.55	-1.67	gi|674953304|emb|CDX80336.1|//BnaC09g34060D [Brassica napus];gi|15225799|ref|NP_180250.1|//phloem protein 2-LIKE A3 [Arabidopsis thaliana]
BnaC01g04030D	-1.55	-1.68	gi|567217210|ref|XP_006412234.1|//hypothetical protein EUTSA_v10026871mg [Eutrema salsugineum]
BnaC04g04830D	-1.55	-2.63	gi|297827665|ref|XP_002881715.1|//bet v I allergen family protein [Arabidopsis lyrata subsp. lyrata]
BnaA01g15230D	-1.54	-1	gi|567219226|ref|XP_006413242.1|//hypothetical protein EUTSA_v10025781mg [Eutrema salsugineum]
BnaA10g29180D	-1.53	-1.92	gi|567177468|ref|XP_006401027.1|//hypothetical protein EUTSA_v10014270mg [Eutrema salsugineum]
BnaA06g39660D	-1.53	-1.93	gi|169665585|gb|ACA63477.1|//proline dehydrogenase [Brassica napus]
BnaAnng14710D	-1.51	-1.11	gi|567149701|ref|XP_006416438.1|//hypothetical protein EUTSA_v10008606mg [Eutrema salsugineum]
BnaC03g35950D	-1.51	-1.68	gi|567201356|ref|XP_006407679.1|//hypothetical protein EUTSA_v10022396mg [Eutrema salsugineum]
BnaC03g27680D	-1.49	-1.22	gi|567181417|ref|XP_006402168.1|//hypothetical protein EUTSA_v10014669mg [Eutrema salsugineum]
BnaA02g06930D	-1.49	-1.45	gi|567177136|ref|XP_006400931.1|//hypothetical protein EUTSA_v10012638mg [Eutrema salsugineum]
BnaC06g14550D	-1.49	-2.54	gi|567187096|ref|XP_006403709.1|//hypothetical protein EUTSA_v10010309mg [Eutrema salsugineum]
BnaC07g44030D	-1.48	-1.4	gi|567217556|ref|XP_006412407.1|//hypothetical protein EUTSA_v10025704mg [Eutrema salsugineum]
BnaA04g21960D	-1.47	-1.1	gi|567214078|ref|XP_006411045.1|//hypothetical protein EUTSA_v10017727mg [Eutrema salsugineum]
BGI_novel_G003712	-1.47	-1.33	gi|923653441|ref|XP_013645193.1|//PREDICTED: uncharacterized protein LOC106349770 [Brassica napus]
BnaC03g46460D	-1.47	-1.96	gi|15227274|ref|NP_179257.1|//Major facilitator superfamily protein [Arabidopsis thaliana]
BnaAnng28180D	-1.47	-1.98	gi|567187096|ref|XP_006403709.1|//hypothetical protein EUTSA_v10010309mg [Eutrema salsugineum]
BnaC04g56100D	-1.46	-1.19	gi|567193561|ref|XP_006405499.1|//hypothetical protein EUTSA_v10027649mg [Eutrema salsugineum]
BnaA04g02940D	-1.46	-1.7	gi|567184226|ref|XP_006402919.1|//hypothetical protein EUTSA_v10005873mg [Eutrema salsugineum]
BnaA06g12080D	-1.45	-1.07	gi|15220874|ref|NP_173228.1|//kunitz family trypsin and protease inhibitor protein [Arabidopsis thaliana]
BnaA09g41120D	-1.45	-1.28	gi|567181257|ref|XP_006402119.1|//hypothetical protein EUTSA_v10014300mg [Eutrema salsugineum];gi|923717077|ref|XP_013664039.1|//PREDICTED: cycloeucalenol cycloisomerase-like [Brassica napus]
BnaA04g24850D	-1.44	-1.27	gi|565474010|ref|XP_006294646.1|//hypothetical protein CARUB_v10023683mg [Capsella rubella]
BnaC03g23620D	-1.43	-1.4	gi|297824165|ref|XP_002879965.1|//hypothetical protein ARALYDRAFT_483291 [Arabidopsis lyrata subsp. lyrata]
BnaC09g34060D	-1.43	-1.47	gi|674953304|emb|CDX80336.1|//BnaC09g34060D [Brassica napus];gi|15225799|ref|NP_180250.1|//phloem protein 2-LIKE A3 [Arabidopsis thaliana]
BGI_novel_G001603	-1.42	-2.24	gi|674899360|emb|CDY33576.1|//BnaC06g29760D [Brassica napus]
BnaA05g14460D	-1.41	-1.32	gi|685308149|ref|XP_009144776.1|//PREDICTED: ABC transporter G family member 24-like isoform X2 [Brassica rapa];gi|567131765|ref|XP_006392792.1|//hypothetical protein EUTSA_v10011194mg [Eutrema salsugineum];gi|674907211|emb|CDY25855.1|//BnaA05g14460D [Brassica napus]
BnaC09g48310D	-1.41	-1.37	gi|297806735|ref|XP_002871251.1|//laccase-13 precursor [Arabidopsis lyrata subsp. lyrata]
BnaC03g61190D	-1.41	-1.41	gi|567216420|ref|XP_006411839.1|//hypothetical protein EUTSA_v10024448mg [Eutrema salsugineum]
BnaA06g31440D	-1.41	-1.58	gi|567141460|ref|XP_006395357.1|//hypothetical protein EUTSA_v10003936mg [Eutrema salsugineum]
BnaA03g36350D	-1.41	-2.71	gi|685290198|ref|XP_009136054.1|//PREDICTED: uncharacterized protein LOC103860213 [Brassica rapa];gi|565484612|ref|XP_006299946.1|//hypothetical protein CARUB_v10016159mg [Capsella rubella]
BnaC01g41900D	-1.4	-1.2	gi|567221656|ref|XP_006414457.1|//hypothetical protein EUTSA_v10024954mg [Eutrema salsugineum]
BnaA05g16890D	-1.4	-1.35	gi|567195883|ref|XP_006406127.1|//hypothetical protein EUTSA_v10022219mg [Eutrema salsugineum]
BnaA03g07130D	-1.39	-1.59	gi|297807869|ref|XP_002871818.1|//hypothetical protein ARALYDRAFT_488726 [Arabidopsis lyrata subsp. lyrata]
BnaAnng40650D	-1.39	-1.6	gi|15239114|ref|NP_196163.1|//abscisic acid receptor PYL5 [Arabidopsis thaliana]
BnaAnng31310D	-1.38	-1.01	gi|443426871|gb|AGC91763.1|//glycerol-3-phosphate acyltransferase 6 [Brassica napus]
BnaC09g52030D	-1.38	-1.2	gi|567167640|ref|XP_006398151.1|//hypothetical protein EUTSA_v10001121mg [Eutrema salsugineum]
BnaC02g22320D	-1.38	-1.45	gi|922424233|ref|XP_013618192.1|//PREDICTED: uncharacterized protein LOC106324761 isoform X2 [Brassica oleracea var. oleracea];gi|567121964|ref|XP_006390532.1|//hypothetical protein EUTSA_v10018948mg [Eutrema salsugineum]
BnaA09g22640D	-1.37	-1.96	gi|674946730|emb|CDX86874.1|//BnaA09g22640D [Brassica napus];gi|18413351|ref|NP_567361.1|//Subtilase family protein [Arabidopsis thaliana]
BGI_novel_G004112	-1.37	-2.03	gi|674870305|emb|CDY64673.1|//BnaC08g46650D [Brassica napus]
BnaC03g74280D	-1.36	-1.56	gi|297835504|ref|XP_002885634.1|//hypothetical protein ARALYDRAFT_899005 [Arabidopsis lyrata subsp. lyrata]
BnaA01g30490D	-1.35	-1.09	gi|567200069|ref|XP_006407319.1|//hypothetical protein EUTSA_v10020257mg [Eutrema salsugineum]
BnaA05g05420D	-1.34	-2.83	gi|297827665|ref|XP_002881715.1|//bet v I allergen family protein [Arabidopsis lyrata subsp. lyrata]
BGI_novel_G002562	-1.33	-1.07	gi|922476086|ref|XP_013636627.1|//PREDICTED: extensin-2-like [Brassica oleracea var. oleracea]
BnaA09g41840D	-1.33	-1.07	gi|674886512|emb|CDY46060.1|//BnaA09g41840D [Brassica napus];gi|567191232|ref|XP_006404862.1|//hypothetical protein EUTSA_v10000226mg [Eutrema salsugineum]
BnaA03g24870D	-1.33	-1.2	gi|567162732|ref|XP_006396843.1|//hypothetical protein EUTSA_v10028422mg [Eutrema salsugineum]
BnaA03g00990D	-1.32	-1.36	gi|567169963|ref|XP_006398817.1|//hypothetical protein EUTSA_v10013480mg [Eutrema salsugineum]
BnaC07g13010D	-1.32	-1.8	gi|923725978|ref|XP_013666524.1|//PREDICTED: spermidine synthase 1-like [Brassica napus];gi|297845432|ref|XP_002890597.1|//hypothetical protein ARALYDRAFT_889925 [Arabidopsis lyrata subsp. lyrata];gi|923725975|ref|XP_013666523.1|//PREDICTED: spermidine synthase 1-like [Brassica napus]
BnaA04g12980D	-1.31	-1.13	gi|567190695|ref|XP_006404712.1|//hypothetical protein EUTSA_v10000004mg [Eutrema salsugineum];gi|923609011|ref|XP_013743613.1|//PREDICTED: protein KINKY POLLEN-like [Brassica napus]
BnaAnng27090D	-1.31	-1.18	gi|567219798|ref|XP_006413528.1|//hypothetical protein EUTSA_v10026947mg [Eutrema salsugineum]
BnaC06g00540D	-1.31	-1.85	gi|565499532|ref|XP_006307405.1|//hypothetical protein CARUB_v10009030mg [Capsella rubella]
BnaC07g32190D	-1.3	-1.45	gi|18409320|ref|NP_566948.1|//aspartyl protease family protein [Arabidopsis thaliana]
BnaA02g14850D	-1.3	-1.49	gi|567123399|ref|XP_006390892.1|//hypothetical protein EUTSA_v10018978mg [Eutrema salsugineum];gi|685273503|ref|XP_009127790.1|//PREDICTED: beta carbonic anhydrase 4 isoform X1 [Brassica rapa]
BnaA04g05640D	-1.3	-2.26	gi|923606139|ref|XP_013742726.1|//PREDICTED: SEC12-like protein 1 [Brassica napus];gi|18409509|ref|NP_566961.1|//SEC12-like protein 1 [Arabidopsis thaliana]
BnaC03g06650D	-1.29	-1.38	gi|567174043|ref|XP_006400011.1|//hypothetical protein EUTSA_v10013249mg [Eutrema salsugineum];gi|674962578|emb|CDX70581.1|//BnaC03g06650D [Brassica napus]
BnaA05g00720D	-1.28	-1.22	gi|295393494|gb|ADG03603.1|//galactinol synthase [Brassica napus]
BnaC07g14600D	-1.28	-1.28	gi|565492108|ref|XP_006303693.1|//hypothetical protein CARUB_v10011787mg [Capsella rubella]
BnaAnng18700D	-1.28	-1.4	gi|567141460|ref|XP_006395357.1|//hypothetical protein EUTSA_v10003936mg [Eutrema salsugineum]
BnaA09g05920D	-1.26	-1.22	gi|567138172|ref|XP_006394424.1|//hypothetical protein EUTSA_v10005595mg [Eutrema salsugineum]
BnaA09g13340D	-1.24	-1.38	gi|674920345|emb|CDY12940.1|//BnaA09g13340D [Brassica napus];gi|674920344|emb|CDY12939.1|//BnaA09g13350D [Brassica napus];gi|565430134|ref|XP_006279556.1|//hypothetical protein CARUB_v10025735mg [Capsella rubella]
BnaA03g20070D	-1.23	-1.45	gi|567215921|ref|XP_006411590.1|//hypothetical protein EUTSA_v10016998mg [Eutrema salsugineum]
BnaA06g23250D	-1.23	-1.5	gi|567137381|ref|XP_006394201.1|//hypothetical protein EUTSA_v10004557mg [Eutrema salsugineum]
BnaA10g01450D	-1.23	-1.61	gi|567156212|ref|XP_006418297.1|//hypothetical protein EUTSA_v10008149mg [Eutrema salsugineum]
BnaC05g29690D	-1.23	-1.71	gi|567195883|ref|XP_006406127.1|//hypothetical protein EUTSA_v10022219mg [Eutrema salsugineum]
BnaA06g22820D	-1.22	-1.03	gi|674891245|emb|CDY41529.1|//BnaA06g22820D [Brassica napus];gi|567137548|ref|XP_006394248.1|//hypothetical protein EUTSA_v10004034mg [Eutrema salsugineum]
BnaA01g13230D	-1.21	-1.51	gi|567219826|ref|XP_006413542.1|//hypothetical protein EUTSA_v10025799mg [Eutrema salsugineum]
BnaAnng36510D	-1.21	-1.57	gi|567217086|ref|XP_006412172.1|//hypothetical protein EUTSA_v10025285mg [Eutrema salsugineum]
BnaA06g25130D	-1.21	-1.87	gi|297832540|ref|XP_002884152.1|//hypothetical protein ARALYDRAFT_480771 [Arabidopsis lyrata subsp. lyrata]
BnaC03g33490D	-1.2	-1.01	gi|567203555|ref|XP_006408278.1|//hypothetical protein EUTSA_v10021155mg [Eutrema salsugineum]
BnaAnng11770D	-1.2	-1.35	gi|631793518|gb|AHZ20649.1|//HRb [Brassica napus];gi|631793554|gb|AHZ20667.1|//HRc [Brassica napus]
BGI_novel_G001675	-1.19	-1.03	gi|923848645|ref|XP_013703281.1|//PREDICTED: LOW QUALITY PROTEIN: extensin-2, partial [Brassica napus]
BnaA02g18690D	-1.19	-1.05	gi|685274469|ref|XP_009128268.1|//PREDICTED: sulfate transporter 1.2-like [Brassica rapa];gi|417357320|gb|AFX60925.1|//high-affinity sulfate transporter 1;2c [Brassica juncea]
BnaC05g23490D	-1.18	-1.05	gi|567146241|ref|XP_006415462.1|//hypothetical protein EUTSA_v10007919mg [Eutrema salsugineum]
BnaA06g14220D	-1.18	-1.09	gi|567149701|ref|XP_006416438.1|//hypothetical protein EUTSA_v10008606mg [Eutrema salsugineum]
BnaA05g36020D	-1.18	-1.23	gi|567145643|ref|XP_006415305.1|//hypothetical protein EUTSA_v10007027mg [Eutrema salsugineum]
BnaC06g04970D	-1.16	-1.08	gi|922503069|ref|XP_013588811.1|//PREDICTED: probable LRR receptor-like serine/threonine-protein kinase At1g51860 [Brassica oleracea var. oleracea];gi|567132523|ref|XP_006392986.1|//hypothetical protein EUTSA_v10011226mg [Eutrema salsugineum]
BGI_novel_G001181	-1.16	-1.11	gi|685358415|ref|XP_009113879.1|//PREDICTED: protein PHLOEM PROTEIN 2-LIKE A6-like [Brassica rapa]
BGI_novel_G003113	-1.15	-1.04	gi|923738683|ref|XP_013670521.1|//PREDICTED: uncharacterized protein LOC106375207 [Brassica napus]
BnaC07g07140D	-1.15	-1.24	gi|334185806|ref|NP_190358.3|//ABC transporter A family member 3 [Arabidopsis thaliana];gi|923857440|ref|XP_013705541.1|//PREDICTED: ABC transporter A family member 3-like [Brassica napus]
BnaCnng06060D	-1.14	-1.36	gi|21555032|gb|AAM63759.1|//unknown [Arabidopsis thaliana]
BnaA01g34610D	-1.14	-1.4	gi|25991347|gb|AAN76810.1|AF453287_1//cytochrome P450 [Brassica napus]
BnaA08g05990D	-1.14	-1.61	gi|567221464|ref|XP_006414361.1|//hypothetical protein EUTSA_v10024512mg [Eutrema salsugineum]
BnaC04g56610D	-1.14	-1.61	gi|129812|sp|P17180.1|PER3_ARMRU//RecName: Full=Peroxidase C3; Flags: Precursor
BnaC07g10730D	-1.13	-1.1	gi|567147724|ref|XP_006415880.1|//hypothetical protein EUTSA_v10009899mg [Eutrema salsugineum]
BnaA06g37340D	-1.13	-1.18	gi|565443910|ref|XP_006283949.1|//hypothetical protein CARUB_v10005071mg [Capsella rubella]
BnaC06g33610D	-1.13	-1.68	gi|922506386|ref|XP_013590047.1|//PREDICTED: chaperone protein DnaJ isoform X1 [Brassica oleracea var. oleracea];gi|79321157|ref|NP_001031268.1|//chaperone DnaJ-domain containing protein [Arabidopsis thaliana];gi|922506389|ref|XP_013590048.1|//PREDICTED: chaperone protein DnaJ isoform X2 [Brassica oleracea var. oleracea]
BnaA08g25770D	-1.12	-1.2	gi|15218550|ref|NP_172517.1|//two-component response regulator ARR4 [Arabidopsis thaliana]
BnaC01g14060D	-1.12	-1.52	gi|567220018|ref|XP_006413638.1|//hypothetical protein EUTSA_v10026519mg [Eutrema salsugineum];gi|922415012|ref|XP_013593416.1|//PREDICTED: uncharacterized protein LOC106301531 isoform X2 [Brassica oleracea var. oleracea]
BnaC02g44350D	-1.11	-1.23	gi|567177136|ref|XP_006400931.1|//hypothetical protein EUTSA_v10012638mg [Eutrema salsugineum];gi|674876354|emb|CDY56103.1|//BnaC02g44360D [Brassica napus]
BnaC03g35140D	-1.11	-1.48	gi|567202012|ref|XP_006407859.1|//hypothetical protein EUTSA_v10021478mg [Eutrema salsugineum];gi|674925366|emb|CDY08009.1|//BnaC03g35140D [Brassica napus]
BnaC03g18460D	-1.1	-1.05	gi|567211803|ref|XP_006410450.1|//hypothetical protein EUTSA_v10017216mg [Eutrema salsugineum]
BnaC09g49910D	-1.1	-1.44	gi|15239114|ref|NP_196163.1|//abscisic acid receptor PYL5 [Arabidopsis thaliana]
BnaC03g65200D	-1.07	-1.87	gi|562776817|gb|AHB33835.1|//WRKY transcription factor 29 [Brassica rapa]
BGI_novel_G002283	-1.06	-1.17	gi|685266492|ref|XP_009120064.1|//PREDICTED: uncharacterized protein LOC103844987 [Brassica rapa]
BnaA03g32320D	-1.05	-1.25	gi|674959110|emb|CDX73815.1|//BnaA03g32320D [Brassica napus];gi|567200069|ref|XP_006407319.1|//hypothetical protein EUTSA_v10020257mg [Eutrema salsugineum]
BnaC01g29510D	-1.05	-1.52	gi|565486213|ref|XP_006300746.1|//hypothetical protein CARUB_v10019809mg [Capsella rubella]
BnaA08g19680D	-1.05	-1.72	gi|147857446|emb|CAN78649.1|//hypothetical protein VITISV_036363 [Vitis vinifera]
BnaA01g22890D	-1.04	-1.21	gi|567128195|ref|XP_006391958.1|//hypothetical protein EUTSA_v10024134mg [Eutrema salsugineum]
BnaC05g37490D	-1.04	-1.25	gi|567198667|ref|XP_006406916.1|//hypothetical protein EUTSA_v10021485mg [Eutrema salsugineum]
BnaA10g24990D	-1.04	-1.27	gi|15239114|ref|NP_196163.1|//abscisic acid receptor PYL5 [Arabidopsis thaliana]
BGI_novel_G002707	-1.04	-1.34	gi|685357777|ref|XP_009113629.1|//PREDICTED: uncharacterized protein LOC103838930 [Brassica rapa]
BnaC02g40360D	-1.04	-1.69	gi|30690295|ref|NP_850876.1|//heavy-metal-associated domain-containing protein [Arabidopsis thaliana];gi|922427630|ref|XP_013619848.1|//PREDICTED: uncharacterized protein LOC106326406 [Brassica oleracea var. oleracea]
BnaAnng17260D	-1.03	-1.3	gi|567201979|ref|XP_006407850.1|//hypothetical protein EUTSA_v10020977mg [Eutrema salsugineum];gi|685267479|ref|XP_009124377.1|//PREDICTED: uncharacterized protein LOC103849349 [Brassica rapa]
BnaA02g23330D	-1.02	-1.3	gi|567185783|ref|XP_006403341.1|//hypothetical protein EUTSA_v10003208mg [Eutrema salsugineum]
* Red represents DEGs with a particular function.

## Sheet: (up)DEGs shared in roots
Table S5. Upregulated DEGs shared in roots
Gene ID	log2 fold change in CK-R vs. D-R	log2 fold change in CK-R vs. S-R	Nr Description
BnaA04g21770D	1.25	1.02	gi|674914751|emb|CDY18410.1|//BnaA04g21770D [Brassica napus];gi|567213922|ref|XP_006411002.1|//hypothetical protein EUTSA_v10016292mg [Eutrema salsugineum]
BnaC01g04330D	1.42	1.03	gi|674964558|emb|CDX69020.1|//BnaC01g04330D [Brassica napus];gi|455659437|gb|AGG35956.1|//ABA-responsive element binding factor 3 [Brassica napus]
BnaAnng18180D	1.02	1.05	gi|567148206|ref|XP_006416014.1|//hypothetical protein EUTSA_v10007045mg [Eutrema salsugineum];gi|922553793|ref|XP_013604920.1|//PREDICTED: LOW QUALITY PROTEIN: microtubule-associated protein TORTIFOLIA1-like [Brassica oleracea var. oleracea]
BnaC07g44670D	1.24	1.06	gi|455659437|gb|AGG35956.1|//ABA-responsive element binding factor 3 [Brassica napus];gi|937575047|ref|NP_001302856.1|//ABSCISIC ACID-INSENSITIVE 5-like protein 6 [Brassica napus]
BnaC03g45990D	1.57	1.06	gi|157849744|gb|ABV89655.1|//cold regulated 413 plasma membrane 1 [Brassica rapa]
BnaA07g03600D	1.07	1.1	gi|567207983|ref|XP_006409450.1|//hypothetical protein EUTSA_v10022682mg [Eutrema salsugineum];gi|923921450|ref|XP_013729963.1|//PREDICTED: F-box protein At2g16365-like [Brassica napus];gi|685376586|ref|XP_009121218.1|//PREDICTED: F-box protein At2g16365-like isoform X1 [Brassica rapa]
BnaCnng07000D	1.86	1.1	gi|567196274|ref|XP_006406242.1|//hypothetical protein EUTSA_v10020526mg [Eutrema salsugineum]
BnaA04g06090D	1.52	1.11	gi|685297462|ref|XP_009139536.1|//PREDICTED: polyadenylate-binding protein-interacting protein 2 [Brassica rapa];gi|922464977|ref|XP_013633071.1|//PREDICTED: polyadenylate-binding protein-interacting protein 2 [Brassica oleracea var. oleracea];gi|567222244|ref|XP_006414751.1|//hypothetical protein EUTSA_v10026475mg [Eutrema salsugineum]
BnaC03g78230D	2	1.11	gi|567131511|ref|XP_006392716.1|//hypothetical protein EUTSA_v10011405mg [Eutrema salsugineum];gi|674872640|emb|CDY61473.1|//BnaC03g78230D [Brassica napus]
BnaA07g12480D	1.42	1.14	gi|565433898|ref|XP_006280785.1|//hypothetical protein CARUB_v10026754mg [Capsella rubella]
BnaA05g29390D	1.53	1.14	gi|567201536|ref|XP_006407730.1|//hypothetical protein EUTSA_v10021263mg [Eutrema salsugineum]
BnaA06g22040D	2.27	1.16	gi|923646136|ref|XP_013642894.1|//PREDICTED: delta-1-pyrroline-5-carboxylate dehydrogenase 12A1, mitochondrial [Brassica napus];gi|567138030|ref|XP_006394383.1|//hypothetical protein EUTSA_v10003935mg [Eutrema salsugineum]
BnaC03g33900D	2.16	1.16	gi|297833164|ref|XP_002884464.1|//hypothetical protein ARALYDRAFT_477741 [Arabidopsis lyrata subsp. lyrata]
BnaA01g28790D	1.42	1.2	gi|685265636|ref|XP_009115628.1|//PREDICTED: xylosyltransferase 2-like [Brassica rapa];gi|567198916|ref|XP_006406986.1|//hypothetical protein EUTSA_v10020797mg [Eutrema salsugineum]
BnaA04g25470D	1.09	1.23	gi|119655911|gb|ABL86248.1|//thiol methyltransferase [Brassica rapa subsp. chinensis]
BnaA04g08110D	1.33	1.23	gi|567194828|ref|XP_006405864.1|//hypothetical protein EUTSA_v10028350mg [Eutrema salsugineum]
BnaA09g02500D	1.38	1.23	gi|685353031|ref|XP_009111778.1|//PREDICTED: NAC domain-containing protein 100-like [Brassica rapa];gi|567141303|ref|XP_006395312.1|//hypothetical protein EUTSA_v10004583mg [Eutrema salsugineum]
BnaA07g32300D	1.44	1.24	gi|567120843|ref|XP_006390240.1|//hypothetical protein EUTSA_v10018920mg [Eutrema salsugineum]
BnaC06g36750D	1.41	1.26	gi|567120843|ref|XP_006390240.1|//hypothetical protein EUTSA_v10018920mg [Eutrema salsugineum]
BnaC05g25080D	1.32	1.28	gi|567145002|ref|XP_006415124.1|//hypothetical protein EUTSA_v10007464mg [Eutrema salsugineum];gi|685382560|ref|XP_009123741.1|//PREDICTED: protein TRANSPARENT TESTA 12 [Brassica rapa]
BnaA09g48770D	1.17	1.29	gi|297849174|ref|XP_002892468.1|//hypothetical protein ARALYDRAFT_334155 [Arabidopsis lyrata subsp. lyrata]
BnaA01g17830D	1.4	1.31	gi|567123736|ref|XP_006390986.1|//hypothetical protein EUTSA_v10018456mg [Eutrema salsugineum];gi|674889769|emb|CDY42971.1|//BnaA01g17830D [Brassica napus]
BnaA09g49260D	1.29	1.31	gi|823123191|ref|XP_012474480.1|//PREDICTED: 40S ribosomal protein S15a-1-like [Gossypium raimondii];gi|15223001|ref|NP_172256.1|//40S ribosomal protein S15a-1 [Arabidopsis thaliana]
BnaA03g30440D	2.9	1.31	gi|565484718|ref|XP_006299999.1|//hypothetical protein CARUB_v10016222mg [Capsella rubella]
BnaA08g24190D	1.26	1.32	gi|685350045|ref|XP_009110570.1|//PREDICTED: MAP7 domain-containing protein 1-like isoform X2 [Brassica rapa];gi|567151969|ref|XP_006417078.1|//hypothetical protein EUTSA_v10009533mg [Eutrema salsugineum];gi|685350043|ref|XP_009110569.1|//PREDICTED: MAP7 domain-containing protein 1-like isoform X1 [Brassica rapa]
BnaA03g19290D	1.38	1.33	gi|567215284|ref|XP_006411357.1|//hypothetical protein EUTSA_v10016763mg [Eutrema salsugineum]
BnaCnng27240D	1.89	1.33	gi|567207076|ref|XP_006409202.1|//hypothetical protein EUTSA_v10022882mg [Eutrema salsugineum]
BnaA05g16430D	1.35	1.35	gi|567145452|ref|XP_006415251.1|//hypothetical protein EUTSA_v10008239mg [Eutrema salsugineum]
BnaCnng37450D	1.83	1.35	gi|567208102|ref|XP_006409481.1|//hypothetical protein EUTSA_v10022862mg [Eutrema salsugineum]
BnaA05g30330D	2.92	1.35	gi|567201986|ref|XP_006407852.1|//hypothetical protein EUTSA_v10020678mg [Eutrema salsugineum];gi|923630976|ref|XP_013750613.1|//PREDICTED: GTP cyclohydrolase 1-like isoform X2 [Brassica napus]
BnaA05g01470D	1.17	1.36	gi|674953578|emb|CDX80009.1|//BnaA05g01470D [Brassica napus];gi|30690337|ref|NP_182157.2|//protein SUPPRESSOR OF PHYA-105 [Arabidopsis thaliana]
BnaA08g10180D	1.87	1.36	gi|567162345|ref|XP_006396727.1|//hypothetical protein EUTSA_v10028901mg [Eutrema salsugineum]
BnaC04g47720D	1.56	1.38	gi|567215491|ref|XP_006411414.1|//hypothetical protein EUTSA_v10016924mg [Eutrema salsugineum]
BnaCnng43380D	1.56	1.38	gi|567207983|ref|XP_006409450.1|//hypothetical protein EUTSA_v10022682mg [Eutrema salsugineum]
BnaC04g46230D	1.68	1.38	gi|922475443|ref|XP_013636412.1|//PREDICTED: jacalin-related lectin 22-like [Brassica oleracea var. oleracea];gi|567214502|ref|XP_006411159.1|//hypothetical protein EUTSA_v10016631mg [Eutrema salsugineum]
BnaC03g34940D	3.18	1.38	gi|567202165|ref|XP_006407896.1|//hypothetical protein EUTSA_v10020615mg [Eutrema salsugineum]
BnaA05g35130D	1.68	1.39	gi|18402886|ref|NP_565738.1|//haloacid dehalogenase-like hydrolase domain-containing protein [Arabidopsis thaliana]
BGI_novel_G003582	2.15	1.42	gi|923636714|ref|XP_013639865.1|//PREDICTED: flowering-promoting factor 1-like protein 2 [Brassica napus]
BnaCnng26110D	2.22	1.43	gi|567184230|ref|XP_006402920.1|//hypothetical protein EUTSA_v10006018mg [Eutrema salsugineum]
BnaA05g34670D	4.02	1.44	gi|297827555|ref|XP_002881660.1|//nodulin MtN21 family protein [Arabidopsis lyrata subsp. lyrata]
BnaC03g72600D	1.1	1.44	gi|12667249|gb|AAK01360.1|AF314811_1//delta 1-pyrroline-5-carboxylate synthetase A [Brassica napus]
BnaA07g03740D	1.81	1.45	gi|567208102|ref|XP_006409481.1|//hypothetical protein EUTSA_v10022862mg [Eutrema salsugineum]
BnaC08g18890D	1.33	1.46	gi|8778429|gb|AAF79437.1|AC025808_19//F18O14.37 [Arabidopsis thaliana]
BnaA02g00740D	2.14	1.46	gi|567172605|ref|XP_006399582.1|//hypothetical protein EUTSA_v10014695mg [Eutrema salsugineum];gi|674947957|emb|CDX85739.1|//BnaA02g00740D [Brassica napus]
BnaA09g52260D	2.13	1.46	gi|567141078|ref|XP_006395251.1|//hypothetical protein EUTSA_v10004179mg [Eutrema salsugineum]
BnaC03g43040D	1.68	1.47	gi|922434497|ref|XP_013623226.1|//PREDICTED: heat stress transcription factor A-6b-like [Brassica oleracea var. oleracea];gi|567195872|ref|XP_006406124.1|//hypothetical protein EUTSA_v10020829mg [Eutrema salsugineum]
BnaA03g23090D	2.78	1.47	gi|567204863|ref|XP_006408594.1|//hypothetical protein EUTSA_v10002000mg [Eutrema salsugineum]
BnaC04g39030D	1.4	1.48	gi|567184230|ref|XP_006402920.1|//hypothetical protein EUTSA_v10006018mg [Eutrema salsugineum]
BnaC04g05620D	1.34	1.5	gi|12667249|gb|AAK01360.1|AF314811_1//delta 1-pyrroline-5-carboxylate synthetase A [Brassica napus]
BnaC03g22390D	3.15	1.5	gi|567214839|ref|XP_006411244.1|//hypothetical protein EUTSA_v10017972mg [Eutrema salsugineum]
BnaA10g11080D	1.77	1.51	gi|455659471|gb|AGG35959.1|//ABA insensitive PP2C protein 2 [Brassica napus]
BnaAnng29470D	2.03	1.51	gi|312283349|dbj|BAJ34540.1|//unnamed protein product [Thellungiella halophila]
BnaC03g50210D	1.59	1.51	gi|567137416|ref|XP_006394211.1|//hypothetical protein EUTSA_v10005005mg [Eutrema salsugineum]
BnaC07g40860D	2.77	1.51	gi|18416983|ref|NP_567773.1|//NAC transcription factor RD26 [Arabidopsis thaliana]
BnaA05g30920D	1.78	1.52	gi|567202362|ref|XP_006407948.1|//hypothetical protein EUTSA_v10021784mg [Eutrema salsugineum];gi|674908436|emb|CDY24692.1|//BnaA05g30910D [Brassica napus]
BnaC09g12250D	1.56	1.53	gi|567126699|ref|XP_006391626.1|//hypothetical protein EUTSA_v10023733mg [Eutrema salsugineum]
BGI_novel_G001178	1.47	1.54	gi|71834719|gb|AAZ41811.1|//01P13-1 [Brassica rapa subsp. pekinensis]
BnaAnng30440D	1.91	1.56	gi|841208|gb|AAB68964.1|//trypsin inhibitor propeptide [Brassica oleracea]
BnaA02g35870D	1.81	1.59	gi|841208|gb|AAB68964.1|//trypsin inhibitor propeptide [Brassica oleracea]
BnaA06g08960D	2.72	1.6	gi|567151883|ref|XP_006417054.1|//hypothetical protein EUTSA_v10008310mg [Eutrema salsugineum];gi|674883358|emb|CDY49111.1|//BnaA06g08950D [Brassica napus]
BnaA08g24180D	1.32	1.62	gi|567151966|ref|XP_006417077.1|//hypothetical protein EUTSA_v10008975mg [Eutrema salsugineum];gi|674936840|emb|CDX96875.1|//BnaA08g24180D [Brassica napus]
BnaC04g12610D	1.75	1.62	gi|18402886|ref|NP_565738.1|//haloacid dehalogenase-like hydrolase domain-containing protein [Arabidopsis thaliana]
BnaC05g07890D	3.73	1.64	gi|567153381|ref|XP_006417474.1|//hypothetical protein EUTSA_v10008682mg [Eutrema salsugineum];gi|923640068|ref|XP_013640922.1|//PREDICTED: glutathione S-transferase U17 [Brassica napus]
BnaA05g31990D	2.14	1.64	gi|567202945|ref|XP_006408107.1|//hypothetical protein EUTSA_v10020670mg [Eutrema salsugineum]
BnaC02g25950D	3.37	1.66	gi|565490575|ref|XP_006302927.1|//hypothetical protein CARUB_v10021065mg [Capsella rubella]
BnaC04g33570D	1.58	1.69	gi|567190174|ref|XP_006404572.1|//hypothetical protein EUTSA_v10000191mg [Eutrema salsugineum];gi|922477523|ref|XP_013637138.1|//PREDICTED: probable fructose-bisphosphate aldolase 1, chloroplastic [Brassica oleracea var. oleracea]
BnaCnng23020D	2.43	1.69	gi|260505503|gb|ACX42230.1|//polygalacturonase inhibitory protein [Brassica rapa subsp. oleifera]
BnaAnng29170D	1.16	1.72	gi|297823267|ref|XP_002879516.1|//FAD-binding domain-containing protein [Arabidopsis lyrata subsp. lyrata]
BnaA02g34000D	1.58	1.72	gi|567137431|ref|XP_006394215.1|//hypothetical protein EUTSA_v10004505mg [Eutrema salsugineum];gi|923532524|ref|XP_013701105.1|//PREDICTED: SAL2 phosphatase-like isoform X1 [Brassica napus]
BnaA05g06020D	1.16	1.73	gi|567214502|ref|XP_006411159.1|//hypothetical protein EUTSA_v10016631mg [Eutrema salsugineum];gi|685305211|ref|XP_009143328.1|//PREDICTED: myrosinase-binding protein-like At2g39310 isoform X2 [Brassica rapa]
BnaC08g37640D	2.09	1.73	gi|297850154|ref|XP_002892958.1|//CCAAT-binding transcription factor (CBF-B/NF-YA) family protein [Arabidopsis lyrata subsp. lyrata];gi|674951655|emb|CDX81837.1|//BnaC08g37640D [Brassica napus]
BnaA08g21990D	1.41	1.74	gi|297844936|ref|XP_002890349.1|//predicted protein [Arabidopsis lyrata subsp. lyrata]
BnaA07g06240D	1.81	1.76	gi|567158799|ref|XP_006418837.1|//hypothetical protein EUTSA_v10002510mg [Eutrema salsugineum]
BnaCnng69940D	1.87	1.76	gi|1711296|emb|CAA70587.1|//myrosinase binding protein [Brassica napus]
BGI_novel_G002879	1.69	1.76	gi|922505624|ref|XP_013589779.1|//PREDICTED: jacalin-related lectin 34-like isoform X2 [Brassica oleracea var. oleracea]
BnaC06g29080D	1.24	1.77	gi|567124551|ref|XP_006391210.1|//hypothetical protein EUTSA_v10019051mg [Eutrema salsugineum]
BnaA04g20980D	2.41	1.77	gi|297823403|ref|XP_002879584.1|//hypothetical protein ARALYDRAFT_482567 [Arabidopsis lyrata subsp. lyrata]
BnaC03g37570D	2.94	1.78	gi|922434078|ref|XP_013623096.1|//PREDICTED: endochitinase CH25-like [Brassica oleracea var. oleracea];gi|6048743|gb|AAF02299.1|AF098302_1//chitinase [Brassica juncea]
BnaA03g28780D	3.18	1.8	gi|297833164|ref|XP_002884464.1|//hypothetical protein ARALYDRAFT_477741 [Arabidopsis lyrata subsp. lyrata]
BnaA05g15960D	2.07	1.8	gi|567194871|ref|XP_006405876.1|//hypothetical protein EUTSA_v10028049mg [Eutrema salsugineum];gi|674903670|emb|CDY29329.1|//BnaA05g15960D [Brassica napus]
BnaC03g00160D	2.23	1.84	gi|29839389|sp|Q96540.1|FRI1_BRANA//RecName: Full=Ferritin-1, chloroplastic; Flags: Precursor
BnaC08g30150D	2.14	1.84	gi|567183273|ref|XP_006402638.1|//hypothetical protein EUTSA_v10006395mg [Eutrema salsugineum]
BnaCnng22600D	1.23	1.85	gi|567212500|ref|XP_006410633.1|//hypothetical protein EUTSA_v10016482mg [Eutrema salsugineum]
BnaC06g05990D	4.5	1.89	gi|567131978|ref|XP_006392850.1|//hypothetical protein EUTSA_v10011733mg [Eutrema salsugineum]
BnaC07g15380D	2.1	1.92	gi|33410861|gb|AAO48424.1|//cold-regulated protein Cor25 [Brassica rapa subsp. pekinensis]
BnaC06g19600D	2.51	1.93	gi|565490575|ref|XP_006302927.1|//hypothetical protein CARUB_v10021065mg [Capsella rubella]
BnaCnng35500D	2.1	1.93	gi|567158799|ref|XP_006418837.1|//hypothetical protein EUTSA_v10002510mg [Eutrema salsugineum]
BnaC02g46470D	3.06	1.99	gi|841208|gb|AAB68964.1|//trypsin inhibitor propeptide [Brassica oleracea]
BnaAnng01320D	4.49	2	gi|674928455|emb|CDY04950.1|//BnaAnng01320D [Brassica napus];gi|45356797|gb|AAS58438.1|//DREB2A [Eutrema salsugineum]
BnaC01g01940D	3.93	2.11	gi|674964797|emb|CDX69259.1|//BnaC01g01940D [Brassica napus];gi|567216632|ref|XP_006411945.1|//hypothetical protein EUTSA_v10025593mg [Eutrema salsugineum]
BnaA05g36800D	1.87	2.12	gi|237682392|gb|ACR10245.1|//branched-chain aminotransferase 4 [Brassica rapa subsp. pekinensis]
BnaA07g22750D	3.11	2.13	gi|565490367|ref|XP_006302823.1|//hypothetical protein CARUB_v10020954mg [Capsella rubella]
BnaA08g01590D	2.84	2.22	gi|3914442|sp|O04006.1|PSAH_BRACM//RecName: Full=Photosystem I reaction center subunit VI, chloroplastic; Short=PSI-H; AltName: Full=Light-harvesting complex I 11 kDa protein; Flags: Precursor
BnaC09g50510D	2.31	2.27	gi|923928013|ref|XP_013732897.1|//PREDICTED: salicylate/benzoate carboxyl methyltransferase-like [Brassica napus];gi|567170283|ref|XP_006398897.1|//hypothetical protein EUTSA_v10013754mg [Eutrema salsugineum]
BnaA05g29740D	2.27	2.28	gi|567201705|ref|XP_006407776.1|//hypothetical protein EUTSA_v10020758mg [Eutrema salsugineum]
BnaC01g02120D	3.59	2.36	gi|567216674|ref|XP_006411966.1|//hypothetical protein EUTSA_v10026207mg [Eutrema salsugineum]
BnaC05g04590D	3.34	2.37	gi|567154834|ref|XP_006417894.1|//hypothetical protein EUTSA_v10008504mg [Eutrema salsugineum]
BnaC06g34190D	3.68	2.39	gi|841208|gb|AAB68964.1|//trypsin inhibitor propeptide [Brassica oleracea]
BGI_novel_G000307	2.37	2.41	gi|923774741|ref|XP_013680564.1|//PREDICTED: probable trehalose-phosphate phosphatase I [Brassica napus]
BnaAnng38710D	2.48	2.42	gi|297807757|ref|XP_002871762.1|//hypothetical protein ARALYDRAFT_488600 [Arabidopsis lyrata subsp. lyrata]
BGI_novel_G000354	2.65	2.45	gi|923546017|ref|XP_013734948.1|//PREDICTED: zinc finger CCCH domain-containing protein 32 [Brassica napus]
BnaAnng35040D	3.57	2.47	gi|567197981|ref|XP_006406719.1|//hypothetical protein EUTSA_v10021260mg [Eutrema salsugineum]
BnaA03g37160D	2.72	2.58	gi|567158686|ref|XP_006418805.1|//hypothetical protein EUTSA_v10002625mg [Eutrema salsugineum]
BnaCnng57410D	2.6	2.68	gi|567215284|ref|XP_006411357.1|//hypothetical protein EUTSA_v10016763mg [Eutrema salsugineum]
BnaCnng14300D	2.8	2.75	gi|38123375|gb|AAR11456.1|//ELIP [Brassica rapa subsp. pekinensis]
BnaC03g61830D	3.31	2.8	gi|674897452|emb|CDY35477.1|//BnaC03g61830D [Brassica napus];gi|297798220|ref|XP_002866994.1|//homeobox-leucine zipper protein ATHB-40 [Arabidopsis lyrata subsp. lyrata]
BGI_novel_G000565	3.32	2.83	gi|685300135|ref|XP_009140811.1|//PREDICTED: protein CENTRORADIALIS-like [Brassica rapa]
BnaA08g15410D	3.82	2.89	gi|297798220|ref|XP_002866994.1|//homeobox-leucine zipper protein ATHB-40 [Arabidopsis lyrata subsp. lyrata];gi|923685721|ref|XP_013655024.1|//PREDICTED: homeobox-leucine zipper protein ATHB-40-like [Brassica napus]
BGI_novel_G002686	4.51	3.22	gi|685315454|ref|XP_009148348.1|//PREDICTED: protein FAR1-RELATED SEQUENCE 11 isoform X1 [Brassica rapa]
BnaC04g00160D	3.55	3.47	gi|567166932|ref|XP_006397968.1|//hypothetical protein EUTSA_v10001666mg [Eutrema salsugineum]
BnaC02g45160D	5.58	3.67	gi|567135953|ref|XP_006393820.1|//hypothetical protein EUTSA_v10004906mg [Eutrema salsugineum]
BnaA04g29590D	5.36	4.98	gi|567182247|ref|XP_006402336.1|//hypothetical protein EUTSA_v10006266mg [Eutrema salsugineum];gi|567166909|ref|XP_006397961.1|//hypothetical protein EUTSA_v10001688mg [Eutrema salsugineum]
* Red represents DEGs with a particular function.
